# Supplementary material for: Adaptive evolution of traits for parasitism and pathogen transmission potential in bat flies
Source: Natl Sci Rev. 2024 Jul 16;12(3):nwae245. doi: 10.1093/nsr/nwae245 (PMC11925017; doi:10.1093/nsr/nwae245)
Supplement: nwae245_Supplemental_Files [file nwae245_supplemental_files.zip]

Archive with 5 entries (5 files):
- Supplementary_data.docx
- Table_S1.xlsx
- Table_S2.xlsx
- Table_S3.xlsx
- Video_S1.mp4
