# Supplementary material for: Adaptive evolution of traits for parasitism and pathogen transmission potential in bat flies
Source: Natl Sci Rev. 2024 Jul 16;12(3):nwae245. doi: 10.1093/nsr/nwae245 (PMC11925017; doi:10.1093/nsr/nwae245)
Supplement: nwae245_Supplemental_Files [file nwae245_supplemental_files.zip › Table_S1.xlsx]

## Sheet: S1A
Table S1A. Statistics of the assembled bat fly genome
Type	Phthiridium sp.
Assembled genome size (Mb)	154.83
Estimated genome size (Mb)	157.66
Contig N50 (Mb)	3.92
Scaffold N50 (Mb)	27.7
Number of Contigs	151
Number of pseudo-chromosomes	7
Mapping rate (NGS)	0.9834
Mapping rate (ONT)	0.9447
Coverage depth (NGS)	145.18×
Coverage depth (ONT)	327.90×
Error rate	1.3e-05
GC content	0.3063
Annotated protein-coding genes	10139
Repeat content	0.2887
Complete BUSCOs (insecta_odb10)	0.9883

## Sheet: S1B
Table S1B. Summary of sequenced reads
1. For ONT reads
Table S1B. Summary of sequenced reads	Total pass reads bases (bp)	Total pass reads number	Pass reads mean length (bp)	Pass reads max length (bp)	Pass reads N50 length (bp)	>10kb_ratio	>20kb_ratio
20220707-NPL4313-P7-PAK17940	64028120286	35261558	1815	224916	5269	3.17	1.02
2. For NGS reads
Sample ID	Total reads	Total bases	Clean reads	Clean bases	Q20 rate (%)	Q30 rate (%)	GC (%)
zuzhi2022050115-2	182599934	27389990100	182419724	25144440304	97.25	91.02	36.05
3. For Hi-C reads
Sample ID	Raw Paired-end Reads	Clean Paired-end Reads	Clean Bases(bp)	Clean Paired-end Reads Rate (%)	Clean Q30 Bases Rate (%)
zuzhi2022050115-2	287806292	287804888	43103790066	100	94.64

## Sheet: S1C
Table S1C. Mitogenome version for the species used in mitogenome assembly and taxonomic identification
Family	Species	Accession number	Used for mitogenome assembly	Used for taxonomic identification
Streblidae	Brachytarsina amboinensi	NC_071917.1		Yes
Nycteribiidae	Dipseliopoda setosa	MZ826151.1	Yes	Yes
Nycteribiidae	Basilia ansifera	MZ826150.1	Yes	Yes
Nycteribiidae	Phthiridium szechuanum	NC_068222.1	Yes	Yes
Nycteribiidae	Nycteribia parvula	OP442519.2	Yes	Yes
Nycteribiidae	Phthiridium sp. A GC-2023a isolate CHB10d	OQ301748.1	Yes	Yes
Nycteribiidae	Bat fly_this_study	This study		Yes

## Sheet: S1D
Table S1D. Coverage depth for sequenced reads
1. For ONT reads
Depth (×)	Base number	Coverage ratio (%)
1	158505702	99.96
5	158258625	99.8
10	158084033	99.69
20	157741351	99.48
Coverage depth (×)	327.9
2. For NGS reads
Depth (×)	Base number	Coverage ratio (%)
1	146116117	92.15
5	135700719	85.58
10	129220186	81.49
20	119867216	75.59
Coverage depth (×)	145.18

## Sheet: S1E
Table S1E. Statistics of single base accuracy for assembled genome
Depth (×)	Hetero SNP	Hetero Indel	Homo SNP	Error rate by Homo SNP (%)	Homo Indel	Error rate by Homo Indel (%)	Error rate by homo variants (%)	Accuracy of genome (%)
depth>=1x	1075540	107384	19105	0.012048	7816	0.004929	0.016977	99.983
depth>=5x	1061760	99844	4832	0.003047	1688	0.001065	0.004112	99.9959
depth>=10x	1016775	87240	3510	0.002214	865	0.000545	0.002759	99.9972

## Sheet: S1F
Table S1F. Assessment of the bat fly genome completeness using CEGMA and BUSCO
1. For CEGMA
Type	Complete		Complete and partial
	Prots	completeness (%)	Prots	completeness (%)
Group1	64	96.97	66	100
Group2	54	96.43	54	96.43
Group3	57	93.44	59	96.72
Group4	63	96.92	64	98.46
Total	238	95.97	243	97.98
2. For BUSCO
Type	Number	Percent(%)
Complete BUSCOs (C)	1351	98.83
Complete and single-copy BUSCOs (S)	1343	98.24
Complete and duplicated BUSCOs (D)	8	0.59
Fragmented BUSCOs (F)	3	0.22
Missing BUSCOs (M)	13	0.95
Total BUSCO groups searched	1367	100
Note: Completeness evaluation of the assembled genome were based on "insecta_odb10" dataset in BUSCO software.

## Sheet: S1G
Table S1G. Repeat content of the bat fly genome
Class	Order	Super family	Number of elements	Length of sequence (bp)	Percentage of sequence (%)
Class I			95055	17330544	11.19
	LINE		62399	13026563	8.41
		Unknown	8338	2093977	1.35
		I-Jockey	12672	3487528	2.25
		Jockey	12299	4204253	2.72
		I	3310	1027671	0.66
		L1	3901	202084	0.13
		L2	8097	414729	0.27
		R1	4297	1053979	0.68
		Penelope	3789	221894	0.14
		Other	5696	320448	0.21
	LTR		30607	4159964	2.69
		Pao	2834	726621	0.47
		Unknown	5560	1127530	0.73
		Copia	2720	478824	0.31
		Gypsy	12031	1398405	0.9
		Other	7462	428584	0.28
	SINE		2049	144017	0.09
		Other	2049	144017	0.09
Class II			108804	9554529	6.17
	DNA		102543	9229351	5.96
		Unknown	12729	4822440	3.11
		Maverick	6419	302922	0.2
		CMC-EnSpm	18012	842712	0.54
		Kolobok-T2	3418	183419	0.12
		PIF-Harbinger	3764	171350	0.11
		Zisupton	7865	492826	0.32
		Ginger	4403	258005	0.17
		hAT-Ac	3099	159360	0.1
		hAT-Charlie	3492	172675	0.11
		Other	39342	1823642	1.18
	RC		6261	325178	0.21
		Helitron	6261	325178	0.21
Total TEs			203859	26885073	17.36
Tandem Repeats			143387	5983766	3.86
	tandem_repeat		81465	5144900	3.32
	SSR		61922	838866	0.54
Simple repeats			14282	5621897	3.63
Unknown			7957	5443469	3.52
Other			5635	721412	0.47
Low complexity			416	43805	0.03
Total Repeats			375536	44699422	28.87

## Sheet: S1H
Table S1H. Statistics of protein-coding genes annotation based on multiple methods
Gene set	Total number of genes	Average gene length (bp)	Average CDS length (bp)	Average exons number per gene	Average exon length (bp)	Average intron length (bp)
De novo	9752	6470.9	1913.72	5.15	371.76	1098.71
Homology	11223	8040.67	1670.01	4.34	385.05	1909.05
RNA-seq	13039	8414.89	2598.9	5.89	441.21	1189.29
EVM	10139	6574.76	1835.58	4.84	378.92	1232.79

## Sheet: S1I
Table S1I. Statistics of functional annotation about protein-coding genes based on multiple databases
Type		Number	Percent (%)
Annotation	Swissprot	8125	80.14
	KEGG	5748	56.69
	KOG	7095	69.98
	GO	6467	63.78
	NR	8559	84.42
Total	Annotated	9481	93.51
	Gene	10139

## Sheet: S1J
Table S1J. Basic statistics of the protein-coding genes for bat fly and related species
Species	Total number of genes	Average transcript length (bp)	Average CDS length (bp)	Average exons number per gene	Average exon length (bp)	Average intron length (bp)
Bat fly	10139	6574.76	1835.58	4.84	378.92	1232.79
Aedes aegypti	14538	33670.4	1615.46	4.27	378.71	9815.79
Bactrocera dorsalis	14470	13838	1674.36	4.52	370.2	3452.83
Drosophila melanogaster	30719	7521.85	1985.93	5.29	375.26	1289.79
Glossina morsitans	12279	7251.31	1649.35	4.63	356.37	1544.03
Paykullia maculata	20499	2045.18	1070.15	2.85	375.31	526.64
Stomoxys calcitrans	13468	18452.9	1639.58	4.25	385.74	5172.62

[truncated: 3 more sheets: S1K, S1L, S1M]
