# Supplementary material for: Adaptive evolution of traits for parasitism and pathogen transmission potential in bat flies
Source: Natl Sci Rev. 2024 Jul 16;12(3):nwae245. doi: 10.1093/nsr/nwae245 (PMC11925017; doi:10.1093/nsr/nwae245)
Supplement: nwae245_Supplemental_Files [file nwae245_supplemental_files.zip › Table_S2.xlsx]

## Sheet: S2A
Table S2A. GO and KEGG enrichment of expanded gene families in the bat fly
Category	GO ID	Term names	Log (P-value)	Gene number
GO	GO:0045464	R8 cell fate specification	-4.6	4
GO	GO:0043704	photoreceptor cell fate specification	-4.5	4
GO	GO:0006399	tRNA metabolic process	-4.3	8
GO	GO:0007460	R8 cell fate commitment	-4.1	4
GO	GO:0034660	ncRNA metabolic process	-4.1	12
GO	GO:0044281	small molecule metabolic process	-4.1	18
GO	GO:0019752	carboxylic acid metabolic process	-4	12
GO	GO:0043436	oxoacid metabolic process	-4	12
GO	GO:0006082	organic acid metabolic process	-3.9	12
GO	GO:0048665	neuron fate specification	-3.9	4
GO	GO:2000026	regulation of multicellular organismal development	-3.7	10
GO	GO:0060395	SMAD protein signal transduction	-3.7	3
GO	GO:0006418	tRNA aminoacylation for protein translation	-3.5	4
GO	GO:0045465	R8 cell differentiation	-3.4	4
GO	GO:0042078	germ-line stem cell division	-3.4	4
GO	GO:0042706	eye photoreceptor cell fate commitment	-3.4	5
GO	GO:0001752	compound eye photoreceptor fate commitment	-3.4	5
GO	GO:0043039	tRNA aminoacylation	-3.4	4
GO	GO:0007178	transmembrane receptor protein serine/threonine kinase signaling pathway	-3.3	3
GO	GO:0043038	amino acid activation	-3.3	4
GO	GO:0051093	negative regulation of developmental process	-3.3	8
GO	GO:0046552	photoreceptor cell fate commitment	-3.2	5
GO	GO:0006368	transcription elongation by RNA polymerase II	-3.2	3
GO	GO:0051960	regulation of nervous system development	-3.1	8
GO	GO:0017145	stem cell division	-3.1	4
GO	GO:0051241	negative regulation of multicellular organismal process	-3.1	7
GO	GO:0018130	heterocycle biosynthetic process	-3.1	11
GO	GO:0001708	cell fate specification	-3.1	5
GO	GO:0006354	DNA-templated transcription elongation	-3.1	3
GO	GO:0048663	neuron fate commitment	-2.9	5
GO	GO:0006366	transcription by RNA polymerase II	-2.9	5
GO	GO:0051301	cell division	-2.8	8
GO	GO:1901362	organic cyclic compound biosynthetic process	-2.8	11
GO	GO:0050803	regulation of synapse structure or activity	-2.8	7
KEGG	dme00970	Aminoacyl-tRNA biosynthesis - Drosophila melanogaster (fruit fly)	-2.6	4
GO	GO:0019438	aromatic compound biosynthetic process	-2.6	10
KEGG	dme03250	Viral life cycle - HIV-1 - Drosophila melanogaster (fruit fly)	-2.5	3
GO	GO:0051962	positive regulation of nervous system development	-2.5	5
GO	GO:0045595	regulation of cell differentiation	-2.5	8
KEGG	dme01200	Carbon metabolism - Drosophila melanogaster (fruit fly)	-2.4	5
GO	GO:0071363	cellular response to growth factor stimulus	-2.3	3
GO	GO:0001751	compound eye photoreceptor cell differentiation	-2.2	6
GO	GO:0070848	response to growth factor	-2.2	3
KEGG	dme04350	TGF-beta signaling pathway - Drosophila melanogaster (fruit fly)	-2.2	3
GO	GO:0035222	wing disc pattern formation	-2.2	4
GO	GO:0030718	germ-line stem cell population maintenance	-2.2	4
GO	GO:0007292	female gamete generation	-2.2	13
GO	GO:0007281	germ cell development	-2.2	14
GO	GO:0001754	eye photoreceptor cell differentiation	-2.2	6
GO	GO:0051239	regulation of multicellular organismal process	-2.2	12
KEGG	dme01240	Biosynthesis of cofactors - Drosophila melanogaster (fruit fly)	-2.1	5
GO	GO:0097659	nucleic acid-templated transcription	-2.1	5
GO	GO:0006351	DNA-templated transcription	-2.1	5
GO	GO:0032774	RNA biosynthetic process	-2.1	5
GO	GO:0007167	enzyme-linked receptor protein signaling pathway	-2	5
GO	GO:0006338	chromatin remodeling	-2	7
GO	GO:0046530	photoreceptor cell differentiation	-2	6
GO	GO:0032543	mitochondrial translation	-1.9	4
KEGG	dme00010	Glycolysis / Gluconeogenesis - Drosophila melanogaster (fruit fly)	-1.9	3
GO	GO:0006520	amino acid metabolic process	-1.9	5
GO	GO:0019827	stem cell population maintenance	-1.9	4
GO	GO:0098727	maintenance of cell number	-1.9	4
GO	GO:0061061	muscle structure development	-1.9	6
GO	GO:0016052	carbohydrate catabolic process	-1.9	3
GO	GO:0050807	regulation of synapse organization	-1.8	5
GO	GO:0007417	central nervous system development	-1.8	7
GO	GO:0034470	ncRNA processing	-1.8	7
GO	GO:0045165	cell fate commitment	-1.8	7
GO	GO:0009199	ribonucleoside triphosphate metabolic process	-1.8	3
GO	GO:0055001	muscle cell development	-1.8	3
GO	GO:0016482	cytosolic transport	-1.8	3
GO	GO:0050793	regulation of developmental process	-1.8	12
GO	GO:0044087	regulation of cellular component biogenesis	-1.8	7
GO	GO:0001745	compound eye morphogenesis	-1.8	7
GO	GO:0009451	RNA modification	-1.7	4
GO	GO:0007447	imaginal disc pattern formation	-1.7	4
GO	GO:0006400	tRNA modification	-1.7	3
GO	GO:0048749	compound eye development	-1.7	8
GO	GO:0006325	chromatin organization	-1.7	8
GO	GO:0048477	oogenesis	-1.7	11
GO	GO:0006796	phosphate-containing compound metabolic process	-1.7	13
GO	GO:0010557	positive regulation of macromolecule biosynthetic process	-1.7	9
GO	GO:0009141	nucleoside triphosphate metabolic process	-1.7	3
GO	GO:0006793	phosphorus metabolic process	-1.7	13
KEGG	dme01230	Biosynthesis of amino acids - Drosophila melanogaster (fruit fly)	-1.7	3
GO	GO:0002520	immune system development	-1.7	3
GO	GO:0048542	lymph gland development	-1.7	3
GO	GO:0048534	hematopoietic or lymphoid organ development	-1.7	3
GO	GO:0048592	eye morphogenesis	-1.6	7
GO	GO:0090596	sensory organ morphogenesis	-1.6	7
GO	GO:0051963	regulation of synapse assembly	-1.6	4
GO	GO:0050769	positive regulation of neurogenesis	-1.6	3
GO	GO:0140053	mitochondrial gene expression	-1.6	4
GO	GO:0007420	brain development	-1.6	4
GO	GO:0032787	monocarboxylic acid metabolic process	-1.6	5
GO	GO:1901888	regulation of cell junction assembly	-1.6	4
GO	GO:0034654	nucleobase-containing compound biosynthetic process	-1.6	7
GO	GO:0048880	sensory system development	-1.6	8
GO	GO:0150063	visual system development	-1.6	8
GO	GO:0001654	eye development	-1.6	8
GO	GO:0006091	generation of precursor metabolites and energy	-1.6	5
GO	GO:0033365	protein localization to organelle	-1.6	6
GO	GO:1901135	carbohydrate derivative metabolic process	-1.6	9
GO	GO:0043933	protein-containing complex organization	-1.5	10
GO	GO:0030097	hemopoiesis	-1.5	3
GO	GO:0035220	wing disc development	-1.5	8
GO	GO:0007423	sensory organ development	-1.5	9
GO	GO:0050767	regulation of neurogenesis	-1.5	4
GO	GO:0044262	cellular carbohydrate metabolic process	-1.5	3
GO	GO:0031328	positive regulation of cellular biosynthetic process	-1.5	9
GO	GO:0009891	positive regulation of biosynthetic process	-1.5	9
GO	GO:0016319	mushroom body development	-1.5	3
GO	GO:0048569	post-embryonic animal organ development	-1.5	9
GO	GO:0010628	positive regulation of gene expression	-1.5	5
GO	GO:0009952	anterior/posterior pattern specification	-1.5	5
GO	GO:0003002	regionalization	-1.5	9
GO	GO:0055086	nucleobase-containing small molecule metabolic process	-1.5	6
GO	GO:0006396	RNA processing	-1.4	10
GO	GO:0044248	cellular catabolic process	-1.4	12
GO	GO:0051240	positive regulation of multicellular organismal process	-1.4	5
GO	GO:0009887	animal organ morphogenesis	-1.4	12
GO	GO:0010720	positive regulation of cell development	-1.4	3
GO	GO:0060322	head development	-1.4	4
GO	GO:0007369	gastrulation	-1.4	3
GO	GO:0071495	cellular response to endogenous stimulus	-1.4	4
GO	GO:0007166	cell surface receptor signaling pathway	-1.4	6

## Sheet: S2B
Table S2B. GO and KEGG enrichment of contracted gene families in the bat fly
Category	GO ID	Term names	Log (P-value)	Gene number
GO	GO:0007608	sensory perception of smell	-8.9	35
GO	GO:0007600	sensory perception	-8.7	70
GO	GO:0051606	detection of stimulus	-7.3	49
GO	GO:0003008	system process	-7	98
GO	GO:0050906	detection of stimulus involved in sensory perception	-6.9	32
GO	GO:0007186	G protein-coupled receptor signaling pathway	-6.3	42
GO	GO:0050877	nervous system process	-6.2	87
GO	GO:0007606	sensory perception of chemical stimulus	-5.7	49
GO	GO:0007218	neuropeptide signaling pathway	-5.7	18
GO	GO:0050911	detection of chemical stimulus involved in sensory perception of smell	-5.4	20
KEGG	dme04080	Neuroactive ligand-receptor interaction - Drosophila melanogaster (fruit fly)	-5	18
GO	GO:0040003	chitin-based cuticle development	-4.8	37
GO	GO:0050907	detection of chemical stimulus involved in sensory perception	-4.7	24
GO	GO:0019236	response to pheromone	-4.5	11
GO	GO:0009583	detection of light stimulus	-4.4	16
GO	GO:0009581	detection of external stimulus	-4.4	19
GO	GO:0009582	detection of abiotic stimulus	-4.4	19
GO	GO:0050953	sensory perception of light stimulus	-4.4	10
GO	GO:0042335	cuticle development	-4.3	40
GO	GO:0007602	phototransduction	-4.3	15
GO	GO:0009593	detection of chemical stimulus	-3.7	30
GO	GO:0050817	coagulation	-3.6	5
GO	GO:0042381	hemolymph coagulation	-3.6	5
GO	GO:0007599	hemostasis	-3.6	5
GO	GO:0007601	visual perception	-3.6	8
GO	GO:0007603	phototransduction, visible light	-3.6	8
GO	GO:0009584	detection of visible light	-3.4	9
GO	GO:0009642	response to light intensity	-3.3	5
GO	GO:0002764	immune response-regulating signaling pathway	-3.2	9
GO	GO:0002218	activation of innate immune response	-3.2	9
GO	GO:0071482	cellular response to light stimulus	-3.2	11
GO	GO:0008643	carbohydrate transport	-3.2	10
GO	GO:1904058	positive regulation of sensory perception of pain	-3.1	3
GO	GO:0051930	regulation of sensory perception of pain	-3.1	3
GO	GO:0016056	rhodopsin mediated signaling pathway	-3.1	6
GO	GO:0009589	detection of UV	-3.1	4
GO	GO:0043455	regulation of secondary metabolic process	-3.1	7
GO	GO:0010529	negative regulation of transposition	-3.1	7
GO	GO:0002253	activation of immune response	-3.1	9
GO	GO:0019748	secondary metabolic process	-2.9	17
GO	GO:0009416	response to light stimulus	-2.9	26
GO	GO:0002757	immune response-activating signaling pathway	-2.8	8
GO	GO:0002221	pattern recognition receptor signaling pathway	-2.8	8
GO	GO:0002758	innate immune response-activating signaling pathway	-2.8	8
GO	GO:0010528	regulation of transposition	-2.8	7
GO	GO:0055085	transmembrane transport	-2.8	83
GO	GO:1990146	protein localization to rhabdomere	-2.8	4
GO	GO:0045089	positive regulation of innate immune response	-2.7	16
GO	GO:0045087	innate immune response	-2.7	20
GO	GO:0060070	canonical Wnt signaling pathway	-2.6	6
GO	GO:0050878	regulation of body fluid levels	-2.6	6
GO	GO:0002230	positive regulation of defense response to virus by host	-2.6	5
GO	GO:0050691	regulation of defense response to virus by host	-2.6	5
GO	GO:0007217	tachykinin receptor signaling pathway	-2.6	3
GO	GO:0016062	adaptation of rhodopsin mediated signaling	-2.6	3
GO	GO:0051931	regulation of sensory perception	-2.6	3
GO	GO:0036367	light adaption	-2.6	3
GO	GO:0050966	detection of mechanical stimulus involved in sensory perception of pain	-2.6	3
GO	GO:0042440	pigment metabolic process	-2.6	19
GO	GO:0016055	Wnt signaling pathway	-2.5	7
GO	GO:0042048	olfactory behavior	-2.5	16
GO	GO:0043474	pigment metabolic process involved in pigmentation	-2.5	10
GO	GO:0042441	eye pigment metabolic process	-2.5	10
GO	GO:0043324	pigment metabolic process involved in developmental pigmentation	-2.5	10
GO	GO:0006814	sodium ion transport	-2.5	17
GO	GO:0061057	peptidoglycan recognition protein signaling pathway	-2.4	6
GO	GO:0030001	metal ion transport	-2.4	33
GO	GO:0002786	regulation of antibacterial peptide production	-2.4	10
GO	GO:0035007	regulation of melanization defense response	-2.4	5
GO	GO:0035725	sodium ion transmembrane transport	-2.4	14
GO	GO:0002807	positive regulation of antimicrobial peptide biosynthetic process	-2.4	9
GO	GO:0009314	response to radiation	-2.3	28
GO	GO:0006963	positive regulation of antibacterial peptide biosynthetic process	-2.2	8
GO	GO:0002803	positive regulation of antibacterial peptide production	-2.2	8
GO	GO:0071478	cellular response to radiation	-2.2	12
GO	GO:0006117	acetaldehyde metabolic process	-2.2	3
GO	GO:0120252	hydrocarbon metabolic process	-2.2	3
GO	GO:0007604	phototransduction, UV	-2.2	3
GO	GO:0002347	response to tumor cell	-2.2	3
GO	GO:0031646	positive regulation of nervous system process	-2.2	3
GO	GO:1905114	cell surface receptor signaling pathway involved in cell-cell signaling	-2.2	7
GO	GO:0002805	regulation of antimicrobial peptide biosynthetic process	-2.2	10
GO	GO:0048069	eye pigmentation	-2.2	10
GO	GO:0043277	apoptotic cell clearance	-2.2	6
GO	GO:0007343	egg activation	-2.1	5
GO	GO:0001775	cell activation	-2.1	5
GO	GO:0007635	chemosensory behavior	-2.1	20
GO	GO:0050962	detection of light stimulus involved in sensory perception	-2.1	4
GO	GO:0006964	positive regulation of biosynthetic process of antibacterial peptides active against Gram-negative bacteria	-2.1	4
GO	GO:0002808	regulation of antibacterial peptide biosynthetic process	-2.1	9
GO	GO:0006811	monoatomic ion transport	-2	48
GO	GO:0006915	apoptotic process	-2	16
GO	GO:0006955	immune response	-1.9	27
KEGG	dme04624	Toll and Imd signaling pathway - Drosophila melanogaster (fruit fly)	-1.9	14
GO	GO:2000252	negative regulation of feeding behavior	-1.9	4
GO	GO:0043473	pigmentation	-1.9	13
GO	GO:1900426	positive regulation of defense response to bacterium	-1.9	10
GO	GO:0016059	deactivation of rhodopsin mediated signaling	-1.9	5
GO	GO:0046154	rhodopsin metabolic process	-1.9	5
GO	GO:0007157	heterophilic cell-cell adhesion via plasma membrane cell adhesion molecules	-1.8	7
KEGG	dme00600	Sphingolipid metabolism - Drosophila melanogaster (fruit fly)	-1.8	7
GO	GO:0042742	defense response to bacterium	-1.8	28
GO	GO:0044550	secondary metabolite biosynthetic process	-1.8	7
GO	GO:0006959	humoral immune response	-1.8	10
GO	GO:0001895	retina homeostasis	-1.7	5
GO	GO:0022400	regulation of rhodopsin mediated signaling pathway	-1.7	5
GO	GO:0002813	regulation of biosynthetic process of antibacterial peptides active against Gram-negative bacteria	-1.7	5
GO	GO:0015749	monosaccharide transmembrane transport	-1.7	5
GO	GO:0044057	regulation of system process	-1.7	12
GO	GO:0019233	sensory perception of pain	-1.7	3
GO	GO:0023058	adaptation of signaling pathway	-1.7	3
GO	GO:0062149	detection of stimulus involved in sensory perception of pain	-1.7	3
GO	GO:0016485	protein processing	-1.7	15
GO	GO:0050778	positive regulation of immune response	-1.7	18
GO	GO:0003014	renal system process	-1.7	6
GO	GO:0198738	cell-cell signaling by wnt	-1.7	7
GO	GO:0006936	muscle contraction	-1.6	5
GO	GO:0034219	carbohydrate transmembrane transport	-1.6	5
GO	GO:0006726	eye pigment biosynthetic process	-1.6	8
GO	GO:0006937	regulation of muscle contraction	-1.6	4
GO	GO:0006836	neurotransmitter transport	-1.6	16
GO	GO:0003012	muscle system process	-1.6	6
GO	GO:0002833	positive regulation of response to biotic stimulus	-1.6	18
GO	GO:0071214	cellular response to abiotic stimulus	-1.6	12
GO	GO:0104004	cellular response to environmental stimulus	-1.6	12
GO	GO:0002697	regulation of immune effector process	-1.6	13
GO	GO:0006582	melanin metabolic process	-1.6	9
GO	GO:0048066	developmental pigmentation	-1.6	11
GO	GO:0071466	cellular response to xenobiotic stimulus	-1.6	5
GO	GO:0050688	regulation of defense response to virus	-1.6	5
GO	GO:0006805	xenobiotic metabolic process	-1.6	5
GO	GO:0050913	sensory perception of bitter taste	-1.6	3
GO	GO:0051604	protein maturation	-1.5	20
GO	GO:0031349	positive regulation of defense response	-1.5	18
GO	GO:0006865	amino acid transport	-1.5	10
GO	GO:0002225	positive regulation of antimicrobial peptide production	-1.5	10
GO	GO:0002702	positive regulation of production of molecular mediator of immune response	-1.5	10
GO	GO:0002699	positive regulation of immune effector process	-1.5	10
GO	GO:0099024	plasma membrane invagination	-1.5	6
GO	GO:0010324	membrane invagination	-1.5	6
GO	GO:0007430	terminal branching, open tracheal system	-1.5	6
GO	GO:0033060	ocellus pigmentation	-1.5	5
GO	GO:0016360	sensory organ precursor cell fate determination	-1.5	5
GO	GO:0008055	ocellus pigment biosynthetic process	-1.5	5
GO	GO:0006727	ommochrome biosynthetic process	-1.5	5
GO	GO:0046152	ommochrome metabolic process	-1.5	5
GO	GO:0060582	cell fate determination involved in pattern specification	-1.5	5
GO	GO:0046158	ocellus pigment metabolic process	-1.5	5
GO	GO:0002922	positive regulation of humoral immune response	-1.5	10
GO	GO:0002760	positive regulation of antimicrobial humoral response	-1.5	10
GO	GO:0050954	sensory perception of mechanical stimulus	-1.4	13
GO	GO:0035006	melanization defense response	-1.4	8
GO	GO:0090257	regulation of muscle system process	-1.4	4
GO	GO:0009067	aspartate family amino acid biosynthetic process	-1.4	4
GO	GO:0007204	positive regulation of cytosolic calcium ion concentration	-1.4	4
GO	GO:0046135	pyrimidine nucleoside catabolic process	-1.4	3
GO	GO:0002213	defense response to insect	-1.4	3
KEGG	dme00920	Sulfur metabolism - Drosophila melanogaster (fruit fly)	-1.4	3
GO	GO:0006213	pyrimidine nucleoside metabolic process	-1.4	3
GO	GO:0009410	response to xenobiotic stimulus	-1.4	5
GO	GO:0097194	execution phase of apoptosis	-1.4	5
GO	GO:0009066	aspartate family amino acid metabolic process	-1.4	5
GO	GO:0006812	monoatomic cation transport	-1.4	37
GO	GO:0002684	positive regulation of immune system process	-1.4	18
GO	GO:0098742	cell-cell adhesion via plasma-membrane adhesion molecules	-1.4	12

## Sheet: S2C
Table S2C. The changed genes that associated with eye, wing, and leg development, circadian rhythms, feeding behavior, and immune
Gene	State of change	Functional category
qsm	Contracted	Circadian rhythm
lark	Expanded	Circadian rhythm
Nca	Contracted	Circadian rhythm
cry	Contracted	Circadian rhythm
Rh7	Contracted	Circadian rhythm
CCHa2-R	Contracted	Circadian rhythm
CCHa1-R	Contracted	Circadian rhythm
cue	Contracted	Circadian rhythm
E23	Contracted	Circadian rhythm
Vha100-1	Contracted	Eye
toy	Expanded	Eye
Tsp42Eh	Contracted	Eye
boss	Contracted	Eye
retinin	Contracted	Eye
sv	Contracted	Eye
aos	Contracted	Eye
ey	Contracted	Eye
mthl8	Contracted	Eye
Lkr	Contracted	Feed control
CCHa2	Contracted	Feed control
Lk	Contracted	Feed control
Dsk	Contracted	Feed control
AttA	Contracted	Immune
coro	Expanded	Immune
St3	Contracted	Immune
Jabba	Contracted	Immune
BobA	Contracted	Immune
CG30062	Contracted	Immune
CecA1	Contracted	Immune
PGRP-LB	Contracted	Immune
Tep1	Contracted	Immune
PPO2	Contracted	Immune
spz	Contracted	Immune
PPO1	Contracted	Immune
Pvf2	Expanded	Immune
modSP	Contracted	Immune
Tl	Contracted	Immune
beat-Ia	Contracted	Immune
Rac1	Contracted	Immune
CG42259	Contracted	Immune
Spn27A	Contracted	Immune
CTPsyn	Expanded	Immune
Rel	Contracted	Immune
Lrrk	Expanded	Immune
Dredd	Contracted	Immune
PGRP-LA	Contracted	Immune
Toll-9	Contracted	Immune
Fadd	Contracted	Immune
NijA	Contracted	Immune
Nrg	Contracted	Immune
IKKbeta	Contracted	Immune
imd	Contracted	Immune
Itgbn	Contracted	Immune
cGlr1	Contracted	Immune
egr	Contracted	Immune
Kots	Contracted	Immune
Hml	Contracted	Immune
Sting	Contracted	Immune
Charon	Contracted	Immune
Glt	Contracted	Immune
grim	Contracted	Immune
pirk	Contracted	Immune
RhoGAP16F	Contracted	Leg
ninaE	Contracted	Vision or eye
Vsx1	Contracted	Vision or eye
pinta	Contracted	Vision or eye
z	Contracted	Vision or eye
inaC	Contracted	Vision or eye
Pph13	Contracted	Vision or eye
Xport-A	Contracted	Vision or eye
Tsp42Ej	Contracted	Vision or eye
tld	Expanded	Wing
by	Contracted	Wing
Dg	Expanded	Wing
tkv	Expanded	Wing
CG8149	Expanded	Wing
EloA	Expanded	Wing
Psn	Expanded	Wing
Irk3	Contracted	Wing
Vajk3	Contracted	Wing
babo	Expanded	Wing
fln	Contracted	Wing
slf	Contracted	Wing
Timp	Contracted	Wing
cu	Contracted	Wing
ebd2	Contracted	Wing
Plzf	Contracted	Wing
CNBP	Contracted	Wing
fz	Contracted	Wing
Wnt6	Contracted	Wing
Wnt2	Contracted	Wing
Mad	Expanded	Wing and leg
GEFmeso	Contracted	Wing and leg

## Sheet: S2D
Table S2D. Positive selection genes in the bat fly using branch-site model analysis in PAML
Annotation Symbol	Description	Model	LnL	2ΔlnL	Parameters	P-value
5-HT2B	5-hydroxytryptamine (serotonin) receptor 2B	ModelA	-13701.7		ω0=0.04122,ω1=1.00000,ω2=10.54381
		ModelA Null	-13705.2	6.86326	ω0=0.03984,ω1=1.00000,ω2=1.00000	0.00879858
AdamTS-A	ADAM metallopeptidase with thrombospondin type 1 motif A	ModelA	-34849		ω0=0.05618,ω1=1.00000,ω2=1.00000
		ModelA Null	-34869	40.1255	ω0=0.06072,ω1=1.00000,ω2=1.00000	2.38e-10
AGO1	Argonaute-1	ModelA	-15579.5		ω0=0.00838,ω1=1.00000,ω2=7.43326
		ModelA Null	-15585.2	11.5239	ω0=0.00816,ω1=1.00000,ω2=1.00000	0.00068708
alphaCOP	Coat Protein (coatomer) alpha	ModelA	-23629		ω0=0.01517,ω1=1.00000,ω2=43.15835
		ModelA Null	-23625.3	7.34956	ω0=0.01450,ω1=1.00000,ω2=1.00000	0.00670793
Atg1	Autophagy-related 1	ModelA	-15365.7		ω0=0.03464,ω1=1.00000,ω2=105.90811
		ModelA Null	-15369	6.50316	ω0=0.03343,ω1=1.00000,ω2=1.00000	0.0107683
Baldspot	baldspot	ModelA	-5102.25		ω0=0.02051,ω1=1.00000,ω2=756.30611
		ModelA Null	-5104.58	4.66469	ω0=0.01963,ω1=1.00000,ω2=1.00000	0.0307891
Bet1	Blocked early in transport 1	ModelA	-2195.76		ω0=0.04237,ω1=1.00000,ω2=64.72959
		ModelA Null	-2198.79	6.07227	ω0=0.04129,ω1=1.00000,ω2=1.00000	0.013732
beta-Spec	beta Spectrin	ModelA	-39483.7		ω0=0.00889,ω1=1.00000,ω2=59.07730
		ModelA Null	-39481.5	4.48979	ω0=0.00879,ω1=1.00000,ω2=1.00000	0.0340979
Ca-Ma2d	Ca[2+] channel Muscle-specific alpha2/delta subunit	ModelA	-26376.2		ω0=0.04241,ω1=1.00000,ω2=71.35048
		ModelA Null	-26378.1	3.85081	ω0=0.04173,ω1=1.00000,ω2=1.00000	0.0497219
cdc14	cell division cycle 14	ModelA	-15429.3		ω0=0.03459,ω1=1.00000,ω2=14.45477
		ModelA Null	-15436.1	13.627	ω0=0.03282,ω1=1.00000,ω2=1.00000	0.000222954
Cdc27	Cell division cycle 27	ModelA	-17966.5		ω0=0.03381,ω1=1.00000,ω2=1.00000
		ModelA Null	-17976.3	19.7637	ω0=0.03641,ω1=1.00000,ω2=1.00000	8.76e-06
CenB1A	Centaurin beta 1A	ModelA	-16127.1		ω0=0.02364,ω1=1.00000,ω2=50.89649
		ModelA Null	-16137.7	21.291	ω0=0.02490,ω1=1.00000,ω2=1.00000	3.95e-06
CG10214	uncharacterized protein	ModelA	-4861.51		ω0=0.05450,ω1=1.00000,ω2=29.87667
		ModelA Null	-4863.76	4.49849	ω0=0.05141,ω1=1.00000,ω2=1.00000	0.0339248
CG11123	uncharacterized protein	ModelA	-15994.2		ω0=0.06340,ω1=1.00000,ω2=8.43371
		ModelA Null	-15992.2	3.97346	ω0=0.05699,ω1=1.00000,ω2=1.00000	0.0462226
CG11141	uncharacterized protein	ModelA	-11522.8		ω0=0.03703,ω1=1.00000,ω2=1.00000
		ModelA Null	-11536.1	26.6148	ω0=0.03261,ω1=1.00000,ω2=1.00000	2.48e-07
CG11593	uncharacterized protein	ModelA	-8022.75		ω0=0.01795,ω1=1.00000,ω2=1.00000
		ModelA Null	-8020.3	4.90052	ω0=0.02790,ω1=1.00000,ω2=1.00000	0.0268485
CG12290	uncharacterized protein	ModelA	-13388.8		ω0=0.04809,ω1=1.00000,ω2=1.00000
		ModelA Null	-13403.7	29.8139	ω0=0.05515,ω1=1.00000,ω2=1.00000	4.76e-08
CG1234	uncharacterized protein	ModelA	-19112		ω0=0.03112,ω1=1.00000,ω2=33.41755
		ModelA Null	-19109.4	5.32445	ω0=0.02964,ω1=1.00000,ω2=1.00000	0.0210282
CG12814	uncharacterized protein	ModelA	-8662.26		ω0=0.05273,ω1=1.00000,ω2=31.42400
		ModelA Null	-8665.06	5.60904	ω0=0.05213,ω1=1.00000,ω2=1.00000	0.017868
CG13708	uncharacterized protein	ModelA	-18297.5		ω0=0.04443,ω1=1.00000,ω2=55.72869
		ModelA Null	-18300.5	5.81407	ω0=0.04304,ω1=1.00000,ω2=1.00000	0.0158985
CG13933	uncharacterized protein	ModelA	-12897.3		ω0=0.01784,ω1=1.00000,ω2=60.36948
		ModelA Null	-12899.5	4.41172	ω0=0.01763,ω1=1.00000,ω2=1.00000	0.0356929
CG14439	uncharacterized protein	ModelA	-10556.5		ω0=0.03397,ω1=1.00000,ω2=104.77870
		ModelA Null	-10558.9	4.72384	ω0=0.03266,ω1=1.00000,ω2=1.00000	0.0297473
CG14647	uncharacterized protein	ModelA	-6508.09		ω0=0.01079,ω1=1.00000,ω2=1.00000
		ModelA Null	-6512.22	8.2482	ω0=0.01210,ω1=1.00000,ω2=1.00000	0.00407924
CG14712	uncharacterized protein	ModelA	-16225.5		ω0=0.06089,ω1=1.00000,ω2=68.39795
		ModelA Null	-16229.3	7.63925	ω0=0.05813,ω1=1.00000,ω2=1.00000	0.00571117
CG1544	uncharacterized protein	ModelA	-21019.5		ω0=0.05213,ω1=1.00000,ω2=77.54845
		ModelA Null	-21021.6	4.17305	ω0=0.05057,ω1=1.00000,ω2=1.00000	0.0410718
CG17168	uncharacterized protein	ModelA	-8144.86		ω0=0.02836,ω1=1.00000,ω2=79.37728
		ModelA Null	-8147.07	4.43427	ω0=0.02809,ω1=1.00000,ω2=1.00000	0.0352244
CG17258	uncharacterized protein	ModelA	-17693		ω0=0.05945,ω1=1.00000,ω2=1.00000
		ModelA Null	-17711.6	37.1936	ω0=0.06292,ω1=1.00000,ω2=1.00000	1.07e-09
CG17658	uncharacterized protein	ModelA	-12396.3		ω0=0.12207,ω1=1.00000,ω2=291.37343
		ModelA Null	-12399.6	6.64057	ω0=0.11989,ω1=1.00000,ω2=1.00000	0.00996822
CG17841	uncharacterized protein	ModelA	-8009.69		ω0=0.05908,ω1=1.00000,ω2=18.76635
		ModelA Null	-8013.16	6.93703	ω0=0.05702,ω1=1.00000,ω2=1.00000	0.0084429
CG2145	uncharacterized protein	ModelA	-11107.3		ω0=0.05346,ω1=1.00000,ω2=9.09942
		ModelA Null	-11110.3	6.10051	ω0=0.05238,ω1=1.00000,ω2=1.00000	0.0135143
CG2540	uncharacterized protein	ModelA	-4871.82		ω0=0.03647,ω1=1.00000,ω2=7.36609
		ModelA Null	-4874.4	5.14607	ω0=0.03503,ω1=1.00000,ω2=1.00000	0.023299
CG3107	uncharacterized protein	ModelA	-24920.2		ω0=0.03198,ω1=1.00000,ω2=15.65094
		ModelA Null	-24914.9	10.7065	ω0=0.02862,ω1=1.00000,ω2=1.00000	0.00106759
CG32281	uncharacterized protein	ModelA	-10732.3		ω0=0.04808,ω1=1.00000,ω2=4.82412
		ModelA Null	-10735.8	6.86424	ω0=0.04672,ω1=1.00000,ω2=1.00000	0.00879378
CG3632	uncharacterized protein	ModelA	-21088.1		ω0=0.05239,ω1=1.00000,ω2=11.93838
		ModelA Null	-21091.6	6.98231	ω0=0.05147,ω1=1.00000,ω2=1.00000	0.00823192
CG43736	uncharacterized protein	ModelA	-15532.7		ω0=0.03512,ω1=1.00000,ω2=7.30778
		ModelA Null	-15538	10.4689	ω0=0.03399,ω1=1.00000,ω2=1.00000	0.00121403
CG45105	uncharacterized protein	ModelA	-12185.6		ω0=0.03748,ω1=1.00000,ω2=1.00000
		ModelA Null	-12189.5	7.77797	ω0=0.03838,ω1=1.00000,ω2=1.00000	0.00528871
CG46385	uncharacterized protein	ModelA	-9511.93		ω0=0.04320,ω1=1.00000,ω2=126.42329
		ModelA Null	-9515.82	7.78766	ω0=0.04250,ω1=1.00000,ω2=1.00000	0.00526042
CG4998	uncharacterized protein	ModelA	-17912.8		ω0=0.04624,ω1=1.00000,ω2=56.46806
		ModelA Null	-17915.4	5.27367	ω0=0.04542,ω1=1.00000,ω2=1.00000	0.0216503
CG5516	uncharacterized protein	ModelA	-3505.33		ω0=0.04405,ω1=1.00000,ω2=11.44724
		ModelA Null	-3508.2	5.73186	ω0=0.04029,ω1=1.00000,ω2=1.00000	0.0166598
CG5877	uncharacterized protein	ModelA	-22714.7		ω0=0.06343,ω1=1.00000,ω2=40.35768
		ModelA Null	-22732.6	35.8065	ω0=0.06387,ω1=1.00000,ω2=1.00000	2.18e-09
CG6125	uncharacterized protein	ModelA	-14363.9		ω0=0.05225,ω1=1.00000,ω2=1.00000
		ModelA Null	-14380.2	32.702	ω0=0.05733,ω1=1.00000,ω2=1.00000	1.07e-08
CG6236	uncharacterized protein	ModelA	-14370.1		ω0=0.06605,ω1=1.00000,ω2=290.74587
		ModelA Null	-14374.7	9.1555	ω0=0.06424,ω1=1.00000,ω2=1.00000	0.00247972
CG6282	uncharacterized protein	ModelA	-6057.73		ω0=0.03038,ω1=1.00000,ω2=82.06048
		ModelA Null	-6066.67	17.884	ω0=0.03218,ω1=1.00000,ω2=1.00000	2.35e-05
CG6420	uncharacterized protein	ModelA	-13880.8		ω0=0.03070,ω1=1.00000,ω2=65.35241
		ModelA Null	-13878.9	3.89742	ω0=0.02872,ω1=1.00000,ω2=1.00000	0.0483604
CG6729	uncharacterized protein	ModelA	-20192.7		ω0=0.04540,ω1=1.00000,ω2=1.00000
		ModelA Null	-20204.8	24.366	ω0=0.04768,ω1=1.00000,ω2=1.00000	7.97e-07
CG6843	uncharacterized protein	ModelA	-4941.89		ω0=0.00942,ω1=1.00000,ω2=32.17233
		ModelA Null	-4944.11	4.43507	ω0=0.00894,ω1=1.00000,ω2=1.00000	0.0352077
CG6907	uncharacterized protein	ModelA	-8367.66		ω0=0.05588,ω1=1.00000,ω2=4.29859
		ModelA Null	-8370.85	6.36177	ω0=0.05625,ω1=1.00000,ω2=1.00000	0.0116605
CG7675	uncharacterized protein	ModelA	-7234.83		ω0=0.03133,ω1=1.00000,ω2=26.14408
		ModelA Null	-7238.59	7.50797	ω0=0.02964,ω1=1.00000,ω2=1.00000	0.00614266
CG7991	uncharacterized protein	ModelA	-8882.42		ω0=0.04089,ω1=1.00000,ω2=411.91381
		ModelA Null	-8912.24	59.6456	ω0=0.04788,ω1=1.00000,ω2=1.00000	1.13e-14
CG8646	uncharacterized protein	ModelA	-12719.5		ω0=0.03955,ω1=1.00000,ω2=4.56036
		ModelA Null	-12721.7	4.3757	ω0=0.03780,ω1=1.00000,ω2=1.00000	0.0364549
CG8910	uncharacterized protein	ModelA	-9824.65		ω0=0.05726,ω1=1.00000,ω2=15.91940
		ModelA Null	-9827.55	5.80318	ω0=0.05636,ω1=1.00000,ω2=1.00000	0.0159972
CG9265	uncharacterized protein	ModelA	-6870.52		ω0=0.04420,ω1=1.00000,ω2=31.52703
		ModelA Null	-6873.72	6.39412	ω0=0.04273,ω1=1.00000,ω2=1.00000	0.0114499
CG9281	uncharacterized protein	ModelA	-10072.5		ω0=0.01449,ω1=1.00000,ω2=69.58803
		ModelA Null	-10076.1	7.20963	ω0=0.01435,ω1=1.00000,ω2=1.00000	0.00725133
CG9328	uncharacterized protein	ModelA	-2999.7		ω0=0.04827,ω1=1.00000,ω2=73.45882
		ModelA Null	-3002.37	5.34454	ω0=0.04656,ω1=1.00000,ω2=1.00000	0.0207873
CG9426	uncharacterized protein	ModelA	-12500.4		ω0=0.02058,ω1=1.00000,ω2=1.00000
		ModelA Null	-12506.8	12.8891	ω0=0.02216,ω1=1.00000,ω2=1.00000	0.000330507
CG9706	uncharacterized protein	ModelA	-12085.4		ω0=0.03991,ω1=1.00000,ω2=16.44538
		ModelA Null	-12083.2	4.45444	ω0=0.03640,ω1=1.00000,ω2=1.00000	0.0348105
Cht11	Chitinase 11	ModelA	-10843.8		ω0=0.07992,ω1=1.00000,ω2=29.88310
		ModelA Null	-10849.2	10.7339	ω0=0.07769,ω1=1.00000,ω2=1.00000	0.00105189
corn	cornetto	ModelA	-22777.3		ω0=0.03846,ω1=1.00000,ω2=45.24903
		ModelA Null	-22774.2	6.2295	ω0=0.03671,ω1=1.00000,ω2=1.00000	0.0125639
Cp190	Centrosomal protein 190kD	ModelA	-15337.3		ω0=0.01948,ω1=1.00000,ω2=1.00000
		ModelA Null	-15345.3	15.8786	ω0=0.02191,ω1=1.00000,ω2=1.00000	6.75e-05
Cpr51A	Cuticular protein 51A	ModelA	-2726.34		ω0=0.03946,ω1=1.00000,ω2=93.79357
		ModelA Null	-2730.59	8.49624	ω0=0.03560,ω1=1.00000,ω2=1.00000	0.0035588
croc	crocodile	ModelA	-7418.29		ω0=0.02043,ω1=1.00000,ω2=2.61335
		ModelA Null	-7421.03	5.47498	ω0=0.02005,ω1=1.00000,ω2=1.00000	0.0192906
CSN6	COP9 signalosome subunit 6	ModelA	-6375.33		ω0=0.02233,ω1=1.00000,ω2=9.82121
		ModelA Null	-6377.71	4.76676	ω0=0.02109,ω1=1.00000,ω2=1.00000	0.0290144
ct	cut	ModelA	-24335.6		ω0=0.04192,ω1=1.00000,ω2=366.74711
		ModelA Null	-24343.1	15.011	ω0=0.04017,ω1=1.00000,ω2=1.00000	0.000106885
cv-d	crossveinless d	ModelA	-34062		ω0=0.02803,ω1=1.00000,ω2=1.00000
		ModelA Null	-34085	45.9445	ω0=0.02877,ω1=1.00000,ω2=1.00000	1.22e-11
dah	discontinuous actin hexagon	ModelA	-14916.2		ω0=0.04983,ω1=1.00000,ω2=1.00000
		ModelA Null	-14930.4	28.4457	ω0=0.05494,ω1=1.00000,ω2=1.00000	9.64e-08
DCP2	Decapping protein 2	ModelA	-8430.77		ω0=0.03481,ω1=1.00000,ω2=5.23106
		ModelA Null	-8434.84	8.14363	ω0=0.03309,ω1=1.00000,ω2=1.00000	0.00432128
Dh31-R	Diuretic hormone 31 Receptor	ModelA	-8994.73		ω0=0.07506,ω1=1.00000,ω2=237.29525
		ModelA Null	-8999.51	9.57645	ω0=0.07360,ω1=1.00000,ω2=1.00000	0.00197089
Dhc16F	Dynein heavy chain at 16F	ModelA	-95401.5		ω0=0.02646,ω1=1.00000,ω2=36.36776
		ModelA Null	-95406	9.13837	ω0=0.02556,ω1=1.00000,ω2=1.00000	0.00250304
Dhc64C	Dynein heavy chain 64C	ModelA	-80094		ω0=0.01433,ω1=1.00000,ω2=8.93180
		ModelA Null	-80096.7	5.47321	ω0=0.01423,ω1=1.00000,ω2=1.00000	0.0193101
DIP-lambda	Dpr-interacting protein lambda	ModelA	-7483.3		ω0=0.04697,ω1=1.00000,ω2=48.27548
		ModelA Null	-7485.42	4.24882	ω0=0.04631,ω1=1.00000,ω2=1.00000	0.0392775
dpr12	defective proboscis extension response 12	ModelA	-5439.07		ω0=0.02779,ω1=1.00000,ω2=69.75514
		ModelA Null	-5441.51	4.87108	ω0=0.02735,ω1=1.00000,ω2=1.00000	0.0273104
dpy	dumpy	ModelA	-359677		ω0=0.06690,ω1=1.00000,ω2=3.59751
		ModelA Null	-359695	35.4482	ω0=0.06641,ω1=1.00000,ω2=1.00000	2.62e-09
eas	easily shocked	ModelA	-7802.09		ω0=0.06087,ω1=1.00000,ω2=131.98759
		ModelA Null	-7804.1	4.01759	ω0=0.06000,ω1=1.00000,ω2=1.00000	0.045028
eEF1gamma	eukaryotic translation elongation factor 1 gamma	ModelA	-8782.2		ω0=0.05306,ω1=1.00000,ω2=4.84638
		ModelA Null	-8785.96	7.53092	ω0=0.05230,ω1=1.00000,ω2=1.00000	0.00606489
Elp1	Elongator complex protein 1	ModelA	-32490		ω0=0.08850,ω1=1.00000,ω2=26.30750
		ModelA Null	-32493.8	7.62153	ω0=0.08523,ω1=1.00000,ω2=1.00000	0.00576755
Ent3	Equilibrative nucleoside transporter 3	ModelA	-10928.5		ω0=0.02338,ω1=1.00000,ω2=1.02179
		ModelA Null	-10932.6	8.06586	ω0=0.02480,ω1=1.00000,ω2=1.00000	0.0045107
ergic53	ergic53	ModelA	-10031		ω0=0.03889,ω1=1.00000,ω2=4.36428
		ModelA Null	-10033.7	5.35434	ω0=0.03807,ω1=1.00000,ω2=1.00000	0.0206708
Fbw5	F-box and WD repeat domain containing 5	ModelA	-11872.4		ω0=0.03137,ω1=1.00000,ω2=50.76819
		ModelA Null	-11874.7	4.57561	ω0=0.03109,ω1=1.00000,ω2=1.00000	0.0324301
Fkbp14	FK506-binding protein 14	ModelA	-3436.33		ω0=0.01891,ω1=1.00000,ω2=9.58395
		ModelA Null	-3439.59	6.5244	ω0=0.01795,ω1=1.00000,ω2=1.00000	0.0106404
fus	fusilli	ModelA	-16502.7		ω0=0.05460,ω1=1.00000,ω2=22.89480
		ModelA Null	-16511.1	16.7299	ω0=0.05334,ω1=1.00000,ω2=1.00000	4.31e-05
GAPcenA	GTPase activating protein and centrosome-associated	ModelA	-22565.4		ω0=0.03735,ω1=1.00000,ω2=16.75768
		ModelA Null	-22569.6	8.40067	ω0=0.03673,ω1=1.00000,ω2=1.00000	0.00375082
gb	genderblind	ModelA	-10498.8		ω0=0.02866,ω1=1.00000,ω2=4.76935
		ModelA Null	-10501.9	6.29287	ω0=0.02789,ω1=1.00000,ω2=1.00000	0.0121225
Gcat	Glycine C-acetyltransferase	ModelA	-9007.17		ω0=0.03463,ω1=1.00000,ω2=95.23469
		ModelA Null	-9010.12	5.90827	ω0=0.03373,ω1=1.00000,ω2=1.00000	0.01507
GCS2alpha	Glucosidase 2 alpha subunit	ModelA	-21662.7		ω0=0.05466,ω1=1.00000,ω2=73.34936
		ModelA Null	-21665.1	4.8744	ω0=0.05355,ω1=1.00000,ω2=1.00000	0.0272579
Got1	Glutamate oxaloacetate transaminase 1	ModelA	-9069.21		ω0=0.04713,ω1=1.00000,ω2=118.45766
		ModelA Null	-9071.42	4.43665	ω0=0.04502,ω1=1.00000,ω2=1.00000	0.0351752
Gp150	Gp150	ModelA	-21923.5		ω0=0.06609,ω1=1.00000,ω2=2.22281
		ModelA Null	-21926.1	5.14334	ω0=0.06397,ω1=1.00000,ω2=1.00000	0.0233357
HERC2	HECT and RLD domain containing protein 2	ModelA	-104002		ω0=0.02692,ω1=1.00000,ω2=22.37229
		ModelA Null	-103958	89.0335	ω0=0.02246,ω1=1.00000,ω2=1.00000	0
Hexim	Hexamethylene bisacetamide inducible	ModelA	-6411.04		ω0=0.03776,ω1=1.00000,ω2=22.78792
		ModelA Null	-6408.19	5.71206	ω0=0.03104,ω1=1.00000,ω2=1.00000	0.0168488
Hlc	Helicase	ModelA	-11829.9		ω0=0.03485,ω1=1.00000,ω2=50.08022
		ModelA Null	-11844.5	29.2796	ω0=0.03621,ω1=1.00000,ω2=1.00000	6.27e-08
Hr4	Hormone receptor 4	ModelA	-18545.4		ω0=0.02980,ω1=1.00000,ω2=727.36007
		ModelA Null	-18549.3	7.88604	ω0=0.02751,ω1=1.00000,ω2=1.00000	0.00498178
if	inflated	ModelA	-28606.2		ω0=0.04640,ω1=1.00000,ω2=13.43591
		ModelA Null	-28604.2	3.87803	ω0=0.04506,ω1=1.00000,ω2=1.00000	0.0489218
Inos	myo-inositol-1-phosphate synthase	ModelA	-11232.8		ω0=0.03412,ω1=1.00000,ω2=19.43568
		ModelA Null	-11236.1	6.49501	ω0=0.03354,ω1=1.00000,ω2=1.00000	0.0108177
IntS3	Integrator 3	ModelA	-21843.1		ω0=0.01985,ω1=1.00000,ω2=10.27575
		ModelA Null	-21851.3	16.2697	ω0=0.02054,ω1=1.00000,ω2=1.00000	5.49e-05
Inx7	Innexin 7	ModelA	-10145.9		ω0=0.04777,ω1=1.00000,ω2=5.10430
		ModelA Null	-10149.3	6.77555	ω0=0.04555,ω1=1.00000,ω2=1.00000	0.00924148
Ir68a	Ionotropic receptor 68a	ModelA	-15850.2		ω0=0.06003,ω1=1.00000,ω2=1.00000
		ModelA Null	-15860.8	21.1364	ω0=0.06434,ω1=1.00000,ω2=1.00000	4.28e-06
JhI-21	Juvenile hormone Inducible-21	ModelA	-10498.2		ω0=0.03186,ω1=1.00000,ω2=71.65228
		ModelA Null	-10503.2	9.97893	ω0=0.03104,ω1=1.00000,ω2=1.00000	0.00158341
kappaB-Ras	kappaB-Ras	ModelA	-4128.96		ω0=0.01724,ω1=1.00000,ω2=4.01962
		ModelA Null	-4131.1	4.2726	ω0=0.01743,ω1=1.00000,ω2=1.00000	0.0387315
kl-3	male fertility factor kl3	ModelA	-102317		ω0=0.01817,ω1=1.00000,ω2=54.46458
		ModelA Null	-102324	14.1129	ω0=0.01784,ω1=1.00000,ω2=1.00000	0.000172163
koi	klaroid	ModelA	-20675.1		ω0=0.07742,ω1=1.00000,ω2=24.94114
		ModelA Null	-20683.6	17.0491	ω0=0.07213,ω1=1.00000,ω2=1.00000	3.64e-05
Lam	Lamin	ModelA	-13914		ω0=0.04649,ω1=1.00000,ω2=1.00000
		ModelA Null	-13929.9	31.8638	ω0=0.05069,ω1=1.00000,ω2=1.00000	1.65e-08
lap	like-AP180	ModelA	-10075.3		ω0=0.03092,ω1=1.00000,ω2=28.76848
		ModelA Null	-10078.3	6.15012	ω0=0.03006,ω1=1.00000,ω2=1.00000	0.0131403
Liprin-alpha	Liprin-alpha	ModelA	-20985.4		ω0=0.01591,ω1=1.00000,ω2=36.62687
		ModelA Null	-20983.5	3.94785	ω0=0.01545,ω1=1.00000,ω2=1.00000	0.0469312
Lrp4	LDL receptor related protein 4	ModelA	-44913.2		ω0=0.03506,ω1=1.00000,ω2=20.54014
		ModelA Null	-44910.1	6.26916	ω0=0.03376,ω1=1.00000,ω2=1.00000	0.0122857
Mcm7	Minichromosome maintenance 7	ModelA	-14707.1		ω0=0.02313,ω1=1.00000,ω2=90.96834
		ModelA Null	-14709.1	4.12012	ω0=0.02211,ω1=1.00000,ω2=1.00000	0.0423761
Mgat2	Mannosyl (alpha-1,6-)-glycoprotein beta-1,2-N-acetylglucosaminyltransferase	ModelA	-9167.35		ω0=0.03185,ω1=1.00000,ω2=83.87757
		ModelA Null	-9169.42	4.13727	ω0=0.03105,ω1=1.00000,ω2=1.00000	0.0419488
mon2	monensin sensitivity 2	ModelA	-31441.5		ω0=0.02064,ω1=1.00000,ω2=60.57362
		ModelA Null	-31439.2	4.61035	ω0=0.02002,ω1=1.00000,ω2=1.00000	0.0317796
mRpL45	mitochondrial ribosomal protein L45	ModelA	-7367.8		ω0=0.04952,ω1=1.00000,ω2=3.87344
		ModelA Null	-7369.98	4.36703	ω0=0.04746,ω1=1.00000,ω2=1.00000	0.0366409
mRpL9	mitochondrial ribosomal protein L9	ModelA	-5983.8		ω0=0.04403,ω1=1.00000,ω2=105.97065
		ModelA Null	-5988.46	9.32556	ω0=0.04193,ω1=1.00000,ω2=1.00000	0.00225979
mRpS18C	mitochondrial ribosomal protein S18C	ModelA	-2681.89		ω0=0.04490,ω1=1.00000,ω2=79.29125
		ModelA Null	-2685.7	7.6249	ω0=0.04263,ω1=1.00000,ω2=1.00000	0.00575677
mRpS30	mitochondrial ribosomal protein S30	ModelA	-15383.3		ω0=0.07128,ω1=1.00000,ω2=32.37515
		ModelA Null	-15386.2	5.9713	ω0=0.06927,ω1=1.00000,ω2=1.00000	0.0145406
mRpS35	mitochondrial ribosomal protein S35	ModelA	-7094.54		ω0=0.04050,ω1=1.00000,ω2=33.02404
		ModelA Null	-7097.82	6.56501	ω0=0.03853,ω1=1.00000,ω2=1.00000	0.0104003
msi	musashi	ModelA	-8215.08		ω0=0.06028,ω1=1.00000,ω2=185.26928
		ModelA Null	-8218.76	7.35159	ω0=0.05784,ω1=1.00000,ω2=1.00000	0.00670033
Nct	Nicastrin	ModelA	-19024.3		ω0=0.07710,ω1=1.00000,ω2=24.33920
		ModelA Null	-19027.1	5.56326	ω0=0.07405,ω1=1.00000,ω2=1.00000	0.0183412
nonC	no-on-and-no-off transient C	ModelA	-77296.8		ω0=0.07908,ω1=1.00000,ω2=13.00377
		ModelA Null	-77290.1	13.3946	ω0=0.07199,ω1=1.00000,ω2=1.00000	0.000252356
nrm	neuromusculin	ModelA	-20312.3		ω0=0.05479,ω1=1.00000,ω2=816.82370
		ModelA Null	-20316.4	8.2314	ω0=0.05414,ω1=1.00000,ω2=1.00000	0.00411718
nrv3	nervana 3	ModelA	-6178.55		ω0=0.06805,ω1=1.00000,ω2=200.83860
		ModelA Null	-6182.17	7.24425	ω0=0.06758,ω1=1.00000,ω2=1.00000	0.00711285
orb	oo18 RNA-binding protein	ModelA	-10922.5		ω0=0.03649,ω1=1.00000,ω2=57.66507
		ModelA Null	-10926.7	8.45926	ω0=0.03440,ω1=1.00000,ω2=1.00000	0.00363189
OtopLa	Otopetrin-like a	ModelA	-16869.2		ω0=0.03753,ω1=1.00000,ω2=96.26783
		ModelA Null	-16873.4	8.36505	ω0=0.03674,ω1=1.00000,ω2=1.00000	0.00382506
P32	P32	ModelA	-5693.56		ω0=0.03362,ω1=1.00000,ω2=11.93952
		ModelA Null	-5698.29	9.46959	ω0=0.03186,ω1=1.00000,ω2=1.00000	0.00208907
Parp	Poly-(ADP-ribose) polymerase	ModelA	-24769.3		ω0=0.04740,ω1=1.00000,ω2=54.08606
		ModelA Null	-24772.2	5.80726	ω0=0.04666,ω1=1.00000,ω2=1.00000	0.0159601
PCB	Pyruvate carboxylase	ModelA	-21658.4		ω0=0.01900,ω1=1.00000,ω2=65.60417
		ModelA Null	-21663.5	10.139	ω0=0.01874,ω1=1.00000,ω2=1.00000	0.00145162
Pdi	Protein disulfide isomerase	ModelA	-10402		ω0=0.06808,ω1=1.00000,ω2=6.98302
		ModelA Null	-10405.4	6.79331	ω0=0.06676,ω1=1.00000,ω2=1.00000	0.00915002
PGAP5	Post-GPI attachment to proteins 5	ModelA	-8521.64		ω0=0.07574,ω1=1.00000,ω2=94.83812
		ModelA Null	-8525.53	7.78329	ω0=0.07686,ω1=1.00000,ω2=1.00000	0.00527316
pico	pico	ModelA	-16494.6		ω0=0.02447,ω1=1.00000,ω2=5.31218
		ModelA Null	-16497.3	5.39354	ω0=0.02358,ω1=1.00000,ω2=1.00000	0.0202114
ple	pale	ModelA	-10424.8		ω0=0.04437,ω1=1.00000,ω2=226.43558
		ModelA Null	-10429.8	9.99261	ω0=0.04296,ω1=1.00000,ω2=1.00000	0.0015717
Ppat-Dpck	Bifunctional Phosphopantetheine adenylyltransferase - Dephospho-CoA kinase	ModelA	-13000.6		ω0=0.05626,ω1=1.00000,ω2=4.09791
		ModelA Null	-13002.6	3.93111	ω0=0.05422,ω1=1.00000,ω2=1.00000	0.0474005
Ppn	Papilin	ModelA	-62538.1		ω0=0.06110,ω1=1.00000,ω2=52.42545
		ModelA Null	-62490.9	94.4238	ω0=0.05651,ω1=1.00000,ω2=1.00000	0
ProRS-m	Prolyl-tRNA synthetase, mitochondrial	ModelA	-11700.1		ω0=0.07545,ω1=1.00000,ω2=13.99614
		ModelA Null	-11703	5.72372	ω0=0.07892,ω1=1.00000,ω2=1.00000	0.0167372
Pvr	PDGF- and VEGF-receptor related	ModelA	-33950.1		ω0=0.05568,ω1=1.00000,ω2=99.54228
		ModelA Null	-33953.2	6.16165	ω0=0.05465,ω1=1.00000,ω2=1.00000	0.013055
qm	quemao	ModelA	-5965.42		ω0=0.02236,ω1=1.00000,ω2=4.00159
		ModelA Null	-5967.89	4.93501	ω0=0.02160,ω1=1.00000,ω2=1.00000	0.0263179
Rabex-5	Rabaptin-5-associated exchange factor for Rab5	ModelA	-13413.3		ω0=0.02440,ω1=1.00000,ω2=1.00000
		ModelA Null	-13431	35.3316	ω0=0.02919,ω1=1.00000,ω2=1.00000	2.78e-09
RhoGAP92B	Rho GTPase activating protein at 92B	ModelA	-14099.3		ω0=0.06105,ω1=1.00000,ω2=3.72675
		ModelA Null	-14101.3	4.06496	ω0=0.05949,ω1=1.00000,ω2=1.00000	0.0437817
rno	rhinoceros	ModelA	-48288.3		ω0=0.03642,ω1=1.00000,ω2=55.05641
		ModelA Null	-48284.2	8.18534	ω0=0.03407,ω1=1.00000,ω2=1.00000	0.00422302
Rok	Rho kinase	ModelA	-28185.5		ω0=0.02419,ω1=1.00000,ω2=44.88899
		ModelA Null	-28187.7	4.34975	ω0=0.02391,ω1=1.00000,ω2=1.00000	0.0370145
Rtc1	Rtc1	ModelA	-8771.85		ω0=0.02365,ω1=1.00000,ω2=1.00000
		ModelA Null	-8766.06	11.5777	ω0=0.02832,ω1=1.00000,ω2=1.00000	0.000667477
run	runt	ModelA	-8087.02		ω0=0.04658,ω1=1.00000,ω2=139.99582
		ModelA Null	-8090.97	7.90269	ω0=0.04486,ω1=1.00000,ω2=1.00000	0.00493612
S	Star	ModelA	-6754		ω0=0.07385,ω1=1.00000,ω2=178.64101
		ModelA Null	-6757.33	6.66234	ω0=0.07259,ω1=1.00000,ω2=1.00000	0.00984714
Scp1	Sarcoplasmic calcium-binding protein 1	ModelA	-3723.62		ω0=0.03301,ω1=1.00000,ω2=41.75121
		ModelA Null	-3726.51	5.79183	ω0=0.03155,ω1=1.00000,ω2=1.00000	0.0161009
shf	shifted	ModelA	-7740		ω0=0.04813,ω1=1.00000,ω2=3.75628
		ModelA Null	-7745.73	11.4712	ω0=0.05038,ω1=1.00000,ω2=1.00000	0.000706849
shn	schnurri	ModelA	-33805.1		ω0=0.03752,ω1=1.00000,ω2=19.82442
		ModelA Null	-33808.2	6.11983	ω0=0.03657,ω1=1.00000,ω2=1.00000	0.0133674
shtd	shattered	ModelA	-45394.5		ω0=0.04010,ω1=1.00000,ω2=1.00000
		ModelA Null	-45449.8	110.469	ω0=0.04528,ω1=1.00000,ω2=1.00000	0
Sirt7	Sirmodelin 7	ModelA	-14064.7		ω0=0.03053,ω1=1.00000,ω2=29.48005
		ModelA Null	-14062	5.45362	ω0=0.02803,ω1=1.00000,ω2=1.00000	0.0195279
Sms	Spermine synthase	ModelA	-7809.76		ω0=0.03452,ω1=1.00000,ω2=20.35721
		ModelA Null	-7816.07	12.629	ω0=0.03177,ω1=1.00000,ω2=1.00000	0.000379815
Sou	Souji	ModelA	-9106.26		ω0=0.03026,ω1=1.00000,ω2=16.16132
		ModelA Null	-9108.7	4.89273	ω0=0.03091,ω1=1.00000,ω2=1.00000	0.02697
Sox15	Sox box protein 15	ModelA	-9882.92		ω0=0.05660,ω1=1.00000,ω2=55.57660
		ModelA Null	-9888.43	11.0161	ω0=0.05396,ω1=1.00000,ω2=1.00000	0.000903223
Spred	Sprouty-related protein with EVH-1 domain	ModelA	-7271.57		ω0=0.05249,ω1=1.00000,ω2=71.29426
		ModelA Null	-7275.9	8.66709	ω0=0.05126,ω1=1.00000,ω2=1.00000	0.00324007
stan	starry night	ModelA	-71497.6		ω0=0.01479,ω1=1.00000,ω2=37.42842
		ModelA Null	-71481.9	31.4129	ω0=0.01370,ω1=1.00000,ω2=1.00000	2.09e-08
Sulf1	Sulfated	ModelA	-20826		ω0=0.03164,ω1=1.00000,ω2=2.00034
		ModelA Null	-20828.1	4.35447	ω0=0.03015,ω1=1.00000,ω2=1.00000	0.0369119
sws	swiss cheese	ModelA	-24873.4		ω0=0.02564,ω1=1.00000,ω2=27.23833
		ModelA Null	-24876.3	5.83148	ω0=0.02539,ω1=1.00000,ω2=1.00000	0.0157419
sxc	super sex combs	ModelA	-18664.5		ω0=0.01257,ω1=1.00000,ω2=5.28160
		ModelA Null	-18667.3	5.46546	ω0=0.01244,ω1=1.00000,ω2=1.00000	0.019396
syd	sunday driver	ModelA	-22858		ω0=0.02555,ω1=1.00000,ω2=40.02953
		ModelA Null	-22855.4	5.02715	ω0=0.02398,ω1=1.00000,ω2=1.00000	0.024953
Sym	Symplekin	ModelA	-28481.3		ω0=0.03394,ω1=1.00000,ω2=1.00000
		ModelA Null	-28513.4	64.2954	ω0=0.03772,ω1=1.00000,ω2=1.00000	1.11e-15
tara	taranis	ModelA	-11935.5		ω0=0.03229,ω1=1.00000,ω2=1.00000
		ModelA Null	-11939.9	8.74746	ω0=0.03495,ω1=1.00000,ω2=1.00000	0.00310034
Teh2	tipE homolog 2	ModelA	-5590.56		ω0=0.03753,ω1=1.00000,ω2=72.83279
		ModelA Null	-5592.67	4.23077	ω0=0.03669,ω1=1.00000,ω2=1.00000	0.0396974
Tollo	tollo	ModelA	-27241.2		ω0=0.02197,ω1=1.00000,ω2=39.57011
		ModelA Null	-27230.9	20.5918	ω0=0.01956,ω1=1.00000,ω2=1.00000	5.68e-06
Top2	Topoisomerase 2	ModelA	-30213.8		ω0=0.03596,ω1=1.00000,ω2=11.40848
		ModelA Null	-30219.5	11.3922	ω0=0.03576,ω1=1.00000,ω2=1.00000	0.000737549
Top3beta	Topoisomerase 3beta	ModelA	-18218.4		ω0=0.03241,ω1=1.00000,ω2=2.07111
		ModelA Null	-18220.9	4.99332	ω0=0.03177,ω1=1.00000,ω2=1.00000	0.0254453
Torsin	torsin	ModelA	-9286.2		ω0=0.07933,ω1=1.00000,ω2=366.24102
		ModelA Null	-9289.06	5.72116	ω0=0.07723,ω1=1.00000,ω2=1.00000	0.0167617
trol	terribly reduced optic lobes	ModelA	-83105.6		ω0=0.05888,ω1=1.00000,ω2=67.17916
		ModelA Null	-83034.4	142.539	ω0=0.05331,ω1=1.00000,ω2=1.00000	0
trus	toys are us	ModelA	-10529.8		ω0=0.04189,ω1=1.00000,ω2=1.00000
		ModelA Null	-10533.3	7.14987	ω0=0.04409,ω1=1.00000,ω2=1.00000	0.00749693
tsl	torso-like	ModelA	-7363.61		ω0=0.01953,ω1=1.00000,ω2=14.87071
		ModelA Null	-7361.51	4.19365	ω0=0.01688,ω1=1.00000,ω2=1.00000	0.0405756
twin	twin	ModelA	-9407.03		ω0=0.02465,ω1=1.00000,ω2=59.70504
		ModelA Null	-9417.94	21.833	ω0=0.02380,ω1=1.00000,ω2=1.00000	2.97e-06
Upf2	Upf2	ModelA	-24340		ω0=0.02082,ω1=1.00000,ω2=21.34029
		ModelA Null	-24333.4	13.2946	ω0=0.01869,ω1=1.00000,ω2=1.00000	0.000266177
Usf	Usf	ModelA	-4034.2		ω0=0.03068,ω1=1.00000,ω2=176.20302
		ModelA Null	-4042.6	16.798	ω0=0.02984,ω1=1.00000,ω2=1.00000	4.16e-05
Usp20-33	Ubiquitin specific protease 20/33	ModelA	-18714.1		ω0=0.04451,ω1=1.00000,ω2=31.69110
		ModelA Null	-18731.3	34.3303	ω0=0.04653,ω1=1.00000,ω2=1.00000	4.65e-09
whd	withered	ModelA	-16065.4		ω0=0.03399,ω1=1.00000,ω2=123.77081
		ModelA Null	-16068.1	5.2925	ω0=0.03341,ω1=1.00000,ω2=1.00000	0.0214174
woc	without children	ModelA	-29982.7		ω0=0.02335,ω1=1.00000,ω2=1.00000
		ModelA Null	-30035.7	105.948	ω0=0.02776,ω1=1.00000,ω2=1.00000	0
wol	wollknaeuel	ModelA	-8201.08		ω0=0.05846,ω1=1.00000,ω2=4.19699
		ModelA Null	-8203.89	5.61858	ω0=0.05973,ω1=1.00000,ω2=1.00000	0.0177711

## Sheet: S2E
Table S2E. Comparison of chemoreceptor genes between Bat fly, Glossina, Drosophila melanogaster and Anopheles gambiae
Gene Family	Comparison of chemosensory gene homologs between species
	BatFly	Glossina	Drosophila	Anopheles
CSPs (pfam03392)	3	5	4	8
OBPs (PF01395)	6	32	51	70
GRs (PF08395)	5	14	68	76
ORs (PF02949)	1	46	62	79
IRs (PF00060)	7	19	61	70
SNMPs (PF01130)	2	2	2	2
Total	24	116	248	305
Note: CSPs: chemosensory proteins, GRs: Gustatory receptors, OBPs: Odorant Binding Proteins, ORs: Odorant Receptors, IRs: Ionotropic Receptors, SNMPs: Sensory Neuron Membrane Proteins.
