# Supplementary material for: Adaptive evolution of traits for parasitism and pathogen transmission potential in bat flies
Source: Natl Sci Rev. 2024 Jul 16;12(3):nwae245. doi: 10.1093/nsr/nwae245 (PMC11925017; doi:10.1093/nsr/nwae245)
Supplement: nwae245_Supplemental_Files [file nwae245_supplemental_files.zip › Table_S3.xlsx]

## Sheet: S3A
Table S3A. Primers for PCR, qPCR and gene cloning related to STAR Methods
Primers for qPCR	Forward Primer	Reverse Primer
NoV	GTGTCGGAGTCCCCTATTCA	ATGGTCGGTTCGTTCTTCAC
SARS-CoV-2 trVLP	CGAAAGGTAAGATGGAGAGCC	TGTTGACGTGCCTCTGATAAG
Bat fly actin	TGGTCGTTGACAACGGCTCT	GGCTTCATCACCGACATAGGAATCC
Primers to identify virus injection	Forward Primer	Reverse Primer
NoV	GTGTCGGAGTCCCCTATTCA	ATGGTCGGTTCGTTCTTCAC
SARS-CoV-2 trVLP	CGAAAGGTAAGATGGAGAGCC	TGTTGACGTGCCTCTGATAAG
Primers to identify virus replication	Forward Primer	Reverse Primer
SARS-CoV-2 trVLP (cRNA)	CGAACTTATGTACTCATTCGTTTCGG	AGAAGGTTTTACAAGACTCACGTT
NoV RNA1 (cRNA)	TTTGATGTTAGTGGCGGTGGA	NA
NoV (cDNA)	TGGACGGCAGTAGTGAACTTTGT	TTTGATGTTAGTGGCGGTGGA
SARS-COV-2 trVLP (cDNA)	ATATTGCAGCAGTACGCACACA	ACAGGTACGTTAATAGTTAATAGCGT
M13	GTAAAACGACGGCCAGT	CAGGAAACAGCTATGAC

## Sheet: S3B
Table S3B. Bat fly sample information and infection virus experiments
Parasites host	Parasites number	Mode of infection	Small RNA sequence	Injection resultsa	Replication resultsb
Rhinolophus sinicus	BF1	Injection of SARS-CoV-2 GFP/ΔN	NA	NA	NA
Rhinolophus sinicus	BF2	Injection of SARS-CoV-2 GFP/ΔN	NA	NA	NA
Rhinolophus sinicus	BF3	Injection of SARS-CoV-2 GFP/ΔN	NA	NA	NA
	BF4	Injection of SARS-CoV-2 GFP/ΔN	NA	NA	NA
Rhinolophus sinicus	BF5	Injection of SARS-CoV-2 GFP/ΔN	NA	NA	NA
Rhinolophus sinicus	BF6	Injection of SARS-CoV-2 GFP/ΔN	sequenced	NA	NA
	BF7	Injection of SARS-CoV-2 GFP/ΔN	NA	NA	NA
Rhinolophus pearsoni	BF8	Injection of SARS-CoV-2 GFP/ΔN	sequenced	Negative	Negative
	BF9	Injection of SARS-CoV-2 GFP/ΔN	NA	NA	NA
	BF10	Injection of SARS-CoV-2 GFP/ΔN	NA	NA	NA
	BF11	Injection of SARS-CoV-2 GFP/ΔN	NA	NA	NA
Rhinolophus sinicus	BF12	Injection of SARS-CoV-2 GFP/ΔN	NA	NA	NA
Rhinolophus sinicus	BF13	Injection of SARS-CoV-2 GFP/ΔN	NA	NA	NA
	BF14	Injection of SARS-CoV-2 GFP/ΔN	NA	NA	NA
Rhinolophus sinicus	BF15	Injection of SARS-CoV-2 GFP/ΔN	sequenced	NA	Positive
Rhinolophus pearsoni	BF16	Injection of SARS-CoV-2 GFP/ΔN	NA	NA	NA
	BF17	Injection of SARS-CoV-2 GFP/ΔN	sequenced	NA	NA
Rhinolophus sinicus	BF18	Injection of SARS-CoV-2 GFP/ΔN	sequenced	NA	Positive
Rhinolophus sinicus	BF19	Injection of SARS-CoV-2 GFP/ΔN	NA	NA	NA
Rhinolophus sinicus	BF20	Injection of SARS-CoV-2 GFP/ΔN	sequenced	NA	Positive
Rhinolophus pearsoni	BF21	Injection of SARS-CoV-2 GFP/ΔN	NA	NA	NA
	BF22	Injection of SARS-CoV-2 GFP/ΔN	NA	NA	NA
	BF23	Injection of SARS-CoV-2 GFP/ΔN	sequenced	Positive	Positive
Rhinolophus sinicus	BF24	Injection of SARS-CoV-2 GFP/ΔN	sequenced	Positive	Positive
Rhinolophus pearsoni	BF25	Injection of SARS-CoV-2 GFP/ΔN	NA	NA	NA
Rhinolophus sinicus	BF26	Injection of NoV-WT	NA	NA	NA
Rhinolophus sinicus	BF27	Injection of NoV-WT	sequenced	Positive	Positive
Rhinolophus sinicus	BF28	Injection of NoV-WT	sequenced	Positive	Positive
Rhinolophus sinicus	BF29	Injection of NoV-WT	sequenced	Positive	Positive
	BF30	Bite mice infected with NoV-WT	sequenced	Positive	Positive
	BF31	Bite mice infected with NoV-mB2	sequenced	Positive	Negative
Rhinolophus sinicus	BF32	Injection of Nov ΔB2	sequenced	Positive	Negative
	BF33	Injection of Nov-mB2	sequenced	Positive	Positive
Rhinolophus sinicus	BF34	Injection of Nov-mB2	NA	NA	NA
Rhinolophus sinicus	BF35	Injection of Nov-mB2	NA	NA	NA
Rhinolophus sinicus	BF36	Injection of Nov-mB2	NA	NA	NA
	BF37	Bite mock mice	NA	NA	NA
Rhinolophus sinicus	BF38	Bite mock mice	NA	NA	NA
Rhinolophus sinicus	BF39	Bite mock mice	NA	NA	NA
	BF40	NA	NA	NA	NA
Rhinolophus sinicus	BF41	NA	NA	NA	NA
Rhinolophus sinicus	BF42	NA	NA	NA	NA
Rhinolophus sinicus	BF43	NA	NA	NA	NA
a. Injection results: Confirmed by TA cloning of PCR products and sequencing.
b.Replication results: Confirmed by TA cloning of PCR products and sequencing.

## Sheet: S3C
Table S3C. Contents and properties of the small RNA libraries sequenced
Library	Total reads	miRNA	Virus reads of 18-to 28-nt
	(18-28nt)	(mature)	Reads	% of miRNA
BF6	2439546	205088	25	0.00012
BF8	5186870	345139	22	6e-05
BF15	1966362	82071	19	0.00023
BF17	2309483	110714	13	0.00012
BF18	1093333	71787	26	0.0004
BF20	3821082	214436	22	0.0001
BF23	2993587	154506	26	0.00017
BF24	908379	76606	17	0.00022
BF27	3641606	379055	3559	0.0094
BF28	1358095	37590	471	0.0125
BF29	1209041	79015	10	0.00013
BF30	1555727	123770	2	2e-05
BF31	2636407	137594	2	1e-05
BF32	2333858	195895	39	0.0002
BF33	7770807	521210	127	0.00024

## Sheet: S3D
Table S3D. Summary of results obtained with VirusDetect
Samples	Total No. of Reads	Final Unique Viral Contigs for vertebrates	Mapped to the vertebrates virus	Mapped to the host	Final Unique Viral Contigs for invertebrates	Mapped to the invertebrates virus
BF6	7678290	435	251687	6802915	442	179707
BF8	11678053	129	431368	10532580	122	258491
BF15	8489650	144	165806	7762793	136	100060
BF17	11645382	841	252234	1313862	839	230065
BF18	8138467	168	118430	7699920	179	86889
BF20	4684633	187	296645	4006721	206	202309
BF23	9158248	222	215696	7705006	219	148626
BF24	11855392	220	84928	11224124	212	69264
BF27	11432181	160	379122	10683233	176	273912
BF28	8145250	215	56347	7475931	213	37710
BF29	9022287	194	69527	8163359	187	58348
BF30	4781034	263	126804	3986649	254	80301
BF31	9197940	307	188625	8128091	304	112634
BF32	8153087	363	142144	7282217	360	105697
BF33	19204671	508	684949	17217400	518	417005

## Sheet: S3E
Table S3E. Viruses identified in the bat fly
Genome	GenBank Accession no.	Closest match	Family	Genus	Identity (%)
ssRNA(+)	AQM55266.1	Big Cypress virus	unclassified	unclassified	60.38
ssRNA	ALP32036.1	Daeseongdong virus 1	unclassified	unclassified	65.76
dsRNA	KX882952	Hubei toti-like virus 20	Totiviridae	Totivirus1	88.57
dsRNA	APG75999.1	Hubei toti-like virus 23	Totiviridae	Totivirus1	76.11
ssRNA(+)	AQM55317.1	Ngewotan negevirus	unclassified	negevirus	69.72
ssRNA(+)	AIX97865.1	Piura virus	unclassified	negevirus	65.51
ssRNA(-)	KM817656	Wuhan Louse Fly Virus 9	Rhabdoviridae	Sigmavirus	94.56
ssRNA(+)	QVG74781.1	Yunnan narna-like virus 6	Narnaviridae	unclassified	81.62
ssRNA(+)	QVG74783.1	Yunnan narna-like virus 7	Narnaviridae	unclassified	63.48
ssRNA(+)	QVG74778.1	Yunnan narna-like virus 9	Narnaviridae	unclassified	61.16
ssRNA(+)	QVG74717.1	Yunnan negev-like virus 3	Virgaviridae	unclassified	60.55
ssRNA(+)	QVG74700.1	Yunnan negev-like virus 5	Virgaviridae	unclassified	80
ssRNA(+)	MW199226	Yunnan sobemo-like virus 20	Solemoviridae	Sobemovirus	96.9
dsRNA	QVG74808.1	Yunnan toti-like virus 1	Totiviridae	unclassified	73.68
ssRNA(+)	APG77740.1	Shayang virga-like virus 1	Ascaridiidae	unclassified	36.64
dsRNA	AB214978	Human picobirnavirus	Picobirnaviridea	picobirnavirus	100
ssRNA(+)	AY034066	Human T-cell lymphotropic virus	Retroviridae	deltaretrovirus	99.19
ssRNA(+)	KC786228	Infectious bronchitis virus	Coronaviridae	gammacoronavirus	91.67
ssRNA-RT	U05169	Simian immunodeficiency virus	Retroviridae	Lentivirus	93.48
dsDNA	AF191073	Stealth virus 1	Herpesviridae	cytomegalovirus	97.89

## Sheet: S3F
Table S3F. Viruses identified in siRNA reads
Sample	Reference	Length	Coverage (%)	Contig	Depth	Depth (Norm)	Identity (%)	Iden Max (%)	Iden Min (%)	Type	Genus	Description
BF6	KX882952	7804	2014 (25.8)	16	75.9	26.9	86.24	98.04	81.18	invertebrates	NA	Hubei toti-like virus 20 strain CC62244 hypothetical protein 1 and hypothetical protein 2 genes, complete cds.
BF6	APG75997.1	1616	497 (30.8)	14	53.8	19.1	84.66	100	64.52	invertebrates	NA	Hubei toti-like virus 20 strain CC62244 hypothetical protein 1 and hypothetical protein 2 genes, complete cds.
BF6	APG75998.1	717	314 (43.8)	9	93.5	33.1	87.85	100	78.26	invertebrates	NA	Hubei toti-like virus 20 strain CC62244 hypothetical protein 1 and hypothetical protein 2 genes, complete cds.
BF6	QVG74702.1	217	28 (12.9)	1	48	17	71.43	71.43	71.43	invertebrates	NA	SsRNA positive-strand virus sp. isolate L8a hypothetical protein 1, hypothetical protein 2, and hypothetical protein 3 genes, complete cds.
BF6	KM817656	11370	3243 (28.5)	47	36.9	13.1	93.44	100	83.02	invertebrates	sigmavirus	Wuhan Louse Fly Virus 9 strain BFJSC-7 nucleocapsid (N), putative phosphoprotein (ORF2), matrix protein (M), glycoprotein (G), and RNA-dependent RNA polymerase (L) genes, complete cds.
BF8	MZ560693	148	42 (28.4)	1	30.6	5.6	97.62	97.62	97.62	invertebrates	picobirnavirus	Picobirnavirus sp. isolate PBV/Cryptosporidium/NZL/NZ03_CR_S1/2019 RNA-dependent RNA polymerase (RdRp) gene, partial cds.
BF15	MZ560693	148	83 (56.1)	2	9.7	3.1	100	100	100	invertebrates	picobirnavirus	Picobirnavirus sp. isolate PBV/Cryptosporidium/NZL/NZ03_CR_S1/2019 RNA-dependent RNA polymerase (RdRp) gene, partial cds.
BF17	QVG74781.1	738	182 (24.7)	6	31.6	9.5	81.62	94.74	73.91	invertebrates	NA	Riboviria sp. isolate L2f RNA-dependent RNA polymerase gene, partial cds; and hypothetical protein gene, complete cds.
BF17	QVG74783.1	734	115 (15.7)	3	48.4	14.5	63.48	85	42.31	invertebrates	NA	Riboviria sp. isolate L2g RNA-dependent RNA polymerase gene, partial cds; and hypothetical protein gene, complete cds.
BF17	QVG74778.1	733	121 (16.5)	3	45.6	13.7	61.16	80.49	40	invertebrates	NA	Riboviria sp. isolate L3g RNA-dependent RNA polymerase gene, partial cds.
BF18	AQM55266.1	2333	317 (13.6)	3	67.2	8.3	60.38	90.91	42.55	invertebrates	NA	Big Cypress virus strain BCNP2-24 A hypothetical protein 1, hypothetical protein 2, and hypothetical protein 3 genes, complete cds.
BF18	ALP32036.1	2361	257 (10.9)	3	61	7.5	65.76	93.55	51.06	invertebrates	NA	Daeseongdong virus 1 strain A12.2708/ROK/2012, complete genome.
BF18	KX882952	7804	1959 (25.1)	12	55.2	6.8	83.37	96.3	77.62	invertebrates	NA	Hubei toti-like virus 20 strain CC62244 hypothetical protein 1 and hypothetical protein 2 genes, complete cds.
BF18	APG75997.1	1616	250 (15.5)	9	36.3	4.5	87.6	95.65	62.96	invertebrates	NA	Hubei toti-like virus 20 strain CC62244 hypothetical protein 1 and hypothetical protein 2 genes, complete cds.
BF18	APG75998.1	717	104 (14.5)	3	37.4	4.6	87.5	95.45	81.97	invertebrates	NA	Hubei toti-like virus 20 strain CC62244 hypothetical protein 1 and hypothetical protein 2 genes, complete cds.
BF18	AQM55317.1	2377	248 (10.4)	3	70.2	8.7	69.72	93.55	53.66	invertebrates	negevirus	Ngewotan negevirus strain Nepal12-2 hypothetical protein 1, hypothetical protein 2, and hypothetical protein 3 genes, complete cds.
BF18	AIX97865.1	2336	287 (12.3)	3	59.1	7.3	65.51	90.91	56.34	invertebrates	negevirus	Piura virus strain Palenque C6.7-MX-2008, partial genome.
BF18	QVG74714.1	223	203 (91)	4	88.6	11	60.68	72.22	52.46	invertebrates	NA	SsRNA positive-strand virus sp. isolate L4d RNA-dependent RNA polymerase, hypothetical protein 1, and hypothetical protein 2 genes, complete cds.
BF18	QVG74712.1	2186	1533 (70.1)	21	71.5	8.8	61.8	90.91	34.38	invertebrates	NA	SsRNA positive-strand virus sp. isolate L4d RNA-dependent RNA polymerase, hypothetical protein 1, and hypothetical protein 2 genes, complete cds.
BF18	QVG74717.1	397	218 (54.9)	5	60.8	7.5	60.55	67.5	47.92	invertebrates	NA	SsRNA positive-strand virus sp. isolate L4e hypothetical protein 1, hypothetical protein 2, hypothetical protein 3, and hypothetical protein 4 genes, complete cds.
BF18	QVG74700.1	390	110 (28.2)	2	52.7	6.5	80	90.91	75.32	invertebrates	NA	SsRNA positive-strand virus sp. isolate L8a hypothetical protein 1, hypothetical protein 2, and hypothetical protein 3 genes, complete cds.
BF18	QVG74808.1	972	153 (15.7)	1	50	6.2	73.68	73.68	73.68	invertebrates	NA	Totiviridae sp. isolate L8k hypothetical protein 1 and hypothetical protein 2 genes, complete cds.
BF20	MZ560693	148	129 (87.2)	1	38.5	8.2	97.67	97.67	97.67	invertebrates	picobirnavirus	Picobirnavirus sp. isolate PBV/Cryptosporidium/NZL/NZ03_CR_S1/2019 RNA-dependent RNA polymerase (RdRp) gene, partial cds.
BF20	KM817656	11370	3442 (30.3)	44	59.2	12.6	94.56	100	86.86	invertebrates	sigmavirus	Wuhan Louse Fly Virus 9 strain BFJSC-7 nucleocapsid (N), putative phosphoprotein (ORF2), matrix protein (M), glycoprotein (G), and RNA-dependent RNA polymerase (L) genes, complete cds.
BF23	MZ560693	148	143 (96.6)	2	73.5	21.6	95.87	99.3	89.33	invertebrates	picobirnavirus	Picobirnavirus sp. isolate PBV/Cryptosporidium/NZL/NZ03_CR_S1/2019 RNA-dependent RNA polymerase (RdRp) gene, partial cds.
BF23	MW199226	2888	450 (15.6)	7	12.5	3.7	96.9	100	93.02	invertebrates	NA	Virus sp. isolate L6h hypothetical protein 1 and hypothetical protein 2 genes, complete cds.
BF24	KX882952	7804	1392 (17.8)	18	34.2	32.5	88.57	97.94	83.65	invertebrates	NA	Hubei toti-like virus 20 strain CC62244 hypothetical protein 1 and hypothetical protein 2 genes, complete cds.
BF24	APG75997.1	1616	384 (23.8)	12	26	24.7	86.79	100	62.5	invertebrates	NA	Hubei toti-like virus 20 strain CC62244 hypothetical protein 1 and hypothetical protein 2 genes, complete cds.
BF24	APG75998.1	717	381 (53.1)	10	40.9	38.9	88.8	95.83	75.86	invertebrates	NA	Hubei toti-like virus 20 strain CC62244 hypothetical protein 1 and hypothetical protein 2 genes, complete cds.
BF27	AF174533	3204	1235 (38.5)	19	29.6	7.6	99.92	100	99.26	invertebrates	alphanodavirus	Nodamura virus RNA1 segment, complete sequence.
BF28	KX882952	7804	921 (11.8)	11	27.9	14.6	87.08	97.59	80.11	invertebrates	NA	Hubei toti-like virus 20 strain CC62244 hypothetical protein 1 and hypothetical protein 2 genes, complete cds.
BF28	APG75998.1	717	244 (34)	10	21.9	11.5	92.65	100	78.57	invertebrates	NA	Hubei toti-like virus 20 strain CC62244 hypothetical protein 1 and hypothetical protein 2 genes, complete cds.
BF28	APG75997.1	1616	168 (10.4)	7	22.1	11.6	86.31	100	61.29	invertebrates	NA	Hubei toti-like virus 20 strain CC62244 hypothetical protein 1 and hypothetical protein 2 genes, complete cds.
BF29	MZ560693	148	70 (47.3)	1	12.2	7.7	100	100	100	invertebrates	picobirnavirus	Picobirnavirus sp. isolate PBV/Cryptosporidium/NZL/NZ03_CR_S1/2019 RNA-dependent RNA polymerase (RdRp) gene, partial cds.
BF30	KX882952	7804	1401 (18)	14	138.7	30.1	86.61	100	78.52	invertebrates	NA	Hubei toti-like virus 20 strain CC62244 hypothetical protein 1 and hypothetical protein 2 genes, complete cds.
BF30	APG75997.1	1616	728 (45)	26	86.8	18.9	88.29	100	64.44	invertebrates	NA	Hubei toti-like virus 20 strain CC62244 hypothetical protein 1 and hypothetical protein 2 genes, complete cds.
BF30	APG75998.1	717	202 (28.2)	7	150.5	32.7	86.63	100	73.53	invertebrates	NA	Hubei toti-like virus 20 strain CC62244 hypothetical protein 1 and hypothetical protein 2 genes, complete cds.
BF31	KX882952	7804	1537 (19.7)	15	119.5	13.3	86.76	100	78.78	invertebrates	NA	Hubei toti-like virus 20 strain CC62244 hypothetical protein 1 and hypothetical protein 2 genes, complete cds.
BF31	APG75997.1	1616	539 (33.4)	20	66.7	7.4	88.55	100	63.33	invertebrates	NA	Hubei toti-like virus 20 strain CC62244 hypothetical protein 1 and hypothetical protein 2 genes, complete cds.
BF31	APG75998.1	717	175 (24.4)	6	85.7	9.5	84.57	100	74.29	invertebrates	NA	Hubei toti-like virus 20 strain CC62244 hypothetical protein 1 and hypothetical protein 2 genes, complete cds.
BF31	QVG74808.1	972	104 (10.7)	3	102	11.3	63.46	95.65	52.83	invertebrates	NA	Totiviridae sp. isolate L8k hypothetical protein 1 and hypothetical protein 2 genes, complete cds.
BF32	KX882952	7804	2021 (25.9)	17	128.6	45.6	85.21	100	80.3	invertebrates	NA	Hubei toti-like virus 20 strain CC62244 hypothetical protein 1 and hypothetical protein 2 genes, complete cds.
BF32	APG75997.1	1616	765 (47.3)	25	70.5	25	87.44	100	63.89	invertebrates	NA	Hubei toti-like virus 20 strain CC62244 hypothetical protein 1 and hypothetical protein 2 genes, complete cds.
BF32	APG75998.1	717	267 (37.2)	10	143.1	50.7	89.42	100	72.73	invertebrates	NA	Hubei toti-like virus 20 strain CC62244 hypothetical protein 1 and hypothetical protein 2 genes, complete cds.
BF32	APG76000.1	931	115 (12.4)	3	215	76.2	73.91	95.35	51.11	invertebrates	NA	Hubei toti-like virus 20 strain CC62244 hypothetical protein 1 and hypothetical protein 2 genes, complete cds.
BF32	APG75999.1	925	113 (12.2)	3	212.7	75.4	76.11	93.02	56	invertebrates	NA	Hubei toti-like virus 23 strain CC64311 hypothetical protein gene, partial cds.
BF32	MZ560693	148	70 (47.3)	1	7.6	2.7	100	100	100	invertebrates	picobirnavirus	Picobirnavirus sp. isolate PBV/Cryptosporidium/NZL/NZ03_CR_S1/2019 RNA-dependent RNA polymerase (RdRp) gene, partial cds.
BF32	QVG74714.1	223	107 (48)	3	46.9	16.6	65.42	77.78	51.22	invertebrates	NA	SsRNA positive-strand virus sp. isolate L4d RNA-dependent RNA polymerase, hypothetical protein 1, and hypothetical protein 2 genes, complete cds.
BF33	MZ560693	148	76 (51.4)	1	32.9	1.8	98.68	98.68	98.68	invertebrates	picobirnavirus	Picobirnavirus sp. isolate PBV/Cryptosporidium/NZL/NZ03_CR_S1/2019 RNA-dependent RNA polymerase (RdRp) gene, partial cds.
BF33	KM817656	11370	3482 (30.6)	45	66	3.5	93.89	100	83.91	invertebrates	sigmavirus	Wuhan Louse Fly Virus 9 strain BFJSC-7 nucleocapsid (N), putative phosphoprotein (ORF2), matrix protein (M), glycoprotein (G), and RNA-dependent RNA polymerase (L) genes, complete cds.
BF6	AF191073	3620	1280 (35.4)	16	37	13.1	95.06	100	83.67	vertebrates	cytomegalovirus	Stealth virus 1 clone 3B43, genomic sequence.
BF8	AB214978	193	43 (22.3)	1	48.9	9	97.67	97.67	97.67	vertebrates	picobirnavirus	Human picobirnavirus pseudogene for RNA-dependent RNA polymerase
BF8	AY034066	832	96 (11.5)	1	180.6	33.2	96.88	96.88	96.88	vertebrates	deltaretrovirus	Human T-cell lymphotropic virus type 1 defective proviral sequence.
BF8	U05169	150	46 (30.7)	1	8.2	1.5	93.48	93.48	93.48	vertebrates	lentivirus	Simian immunodeficiency virus SIVRhE543 clone 6-8 envelope glycoprotein (env) gene, V1 region, partial cds.
BF8	AF191073	3620	1687 (46.6)	20	164	30.2	95.72	100	85.54	vertebrates	cytomegalovirus	Stealth virus 1 clone 3B43, genomic sequence.
BF8	KC786228	538	60 (11.2)	1	184.8	34	86.67	86.67	86.67	vertebrates	gammacoronavirus	UNVERIFIED: Infectious bronchitis virus isolate YN/V90/2012 nucleocapsid protein-like (N) gene, partial sequence.
BF15	AB214978	193	83 (43)	2	9.7	3.1	100	100	100	vertebrates	picobirnavirus	Human picobirnavirus pseudogene for RNA-dependent RNA polymerase.
BF15	AY034066	832	113 (13.6)	2	106.2	33.9	97.64	97.92	97.47	vertebrates	deltaretrovirus	Human T-cell lymphotropic virus type 1 defective proviral sequence.
BF15	AF191073	3620	730 (20.2)	10	36.2	11.6	95.23	100	85.14	vertebrates	cytomegalovirus	Stealth virus 1 clone 3B43, genomic sequence.
BF17	AY034066	832	113 (13.6)	2	60.7	18.2	99.19	100	97.96	vertebrates	deltaretrovirus	Human T-cell lymphotropic virus type 1 defective proviral sequence.
BF18	AY034066	832	110 (13.2)	1	72.1	8.9	99.09	99.09	99.09	vertebrates	deltaretrovirus	Human T-cell lymphotropic virus type 1 defective proviral sequence.
BF18	QIB98733.1	130	88 (67.7)	1	102	12.6	35.23	35.23	35.23	vertebrates	NA	Riboviria sp. isolate B2175 hypothetical protein gene, partial cds
BF18	QIB98731.1	74	71 (95.9)	1	81.4	10.1	39.44	39.44	39.44	vertebrates	NA	Riboviria sp. isolate B2175 hypothetical protein gene, partial cds.
BF18	APG77740.1	2804	456 (16.3)	5	64.7	8	36.64	42.53	32.77	vertebrates	NA	Shayang virga-like virus 1 strain SYJFC48301 RdRp and hypothetical protein genes, complete cds.
BF18	AF191073	3620	1403 (38.8)	16	51.4	6.4	97.26	99.22	90.38	vertebrates	cytomegalovirus	Stealth virus 1 clone 3B43, genomic sequence.
BF18	KC786228	538	60 (11.2)	1	143.5	17.7	91.67	91.67	91.67	vertebrates	gammacoronavirus	UNVERIFIED: Infectious bronchitis virus isolate YN/V90/2012 nucleocapsid protein-like (N) gene, partial sequence.
BF20	AF191073	3620	1507 (41.6)	18	93.4	19.9	96.23	100	88.06	vertebrates	cytomegalovirus	Stealth virus 1 clone 3B43, genomic sequence.
BF23	AB214978	193	146 (75.6)	2	72.7	21.4	95.95	99.32	89.47	vertebrates	picobirnavirus	Human picobirnavirus pseudogene for RNA-dependent RNA polymerase.
BF23	AY034066	832	113 (13.6)	1	449.2	132.2	99.12	99.12	99.12	vertebrates	deltaretrovirus	Human T-cell lymphotropic virus type 1 defective proviral sequence.
BF23	AF191073	3620	1573 (43.5)	22	86.4	25.4	94.81	100	85.51	vertebrates	cytomegalovirus	Stealth virus 1 clone 3B43, genomic sequence.
BF24	AY034066	832	113 (13.6)	1	458	435.6	92.04	92.04	92.04	vertebrates	deltaretrovirus	Human T-cell lymphotropic virus type 1 defective proviral sequence.
BF24	AF191073	3620	805 (22.2)	11	19.4	18.4	97.89	100	92.54	vertebrates	cytomegalovirus	Stealth virus 1 clone 3B43, genomic sequence.
BF27	AY034066	832	113 (13.6)	1	599.6	153.9	97.35	97.35	97.35	vertebrates	deltaretrovirus	Human T-cell lymphotropic virus type 1 defective proviral sequence.
BF28	AY034066	832	100 (12)	1	52.4	27.4	98	98	98	vertebrates	deltaretrovirus	Human T-cell lymphotropic virus type 1 defective proviral sequence.
BF28	AF191073	3620	990 (27.3)	14	19.4	10.1	97.28	100	89.8	vertebrates	cytomegalovirus	Stealth virus 1 clone 3B43, genomic sequence.
BF28	KC786228	538	64 (11.9)	1	20.7	10.8	89.06	89.06	89.06	vertebrates	gammacoronavirus	UNVERIFIED: Infectious bronchitis virus isolate YN/V90/2012 nucleocapsid protein-like (N) gene, partial sequence.
BF29	AB214978	193	70 (36.3)	1	12.2	7.7	100	100	100	vertebrates	picobirnavirus	Human picobirnavirus pseudogene for RNA-dependent RNA polymerase.
BF29	AY034066	832	100 (12)	2	61.8	39.2	97.35	97.87	96.97	vertebrates	deltaretrovirus	Human T-cell lymphotropic virus type 1 defective proviral sequence.
BF29	AF191073	3620	884 (24.4)	13	33.1	21	94.96	98.81	85.53	vertebrates	cytomegalovirus	Stealth virus 1 clone 3B43, genomic sequence.
BF30	AY034066	832	112 (13.5)	1	205.4	44.6	97.32	97.32	97.32	vertebrates	deltaretrovirus	Human T-cell lymphotropic virus type 1 defective proviral sequence.
BF30	AF191073	3620	1131 (31.2)	14	27.6	6	94.54	100	84.15	vertebrates	cytomegalovirus	Stealth virus 1 clone 3B43, genomic sequence.
BF31	AY034066	832	113 (13.6)	1	247.9	27.5	98.23	98.23	98.23	vertebrates	deltaretrovirus	Human T-cell lymphotropic virus type 1 defective proviral sequence.
BF31	AF191073	3620	526 (14.5)	8	59.3	6.6	90.79	100	85.05	vertebrates	cytomegalovirus	Stealth virus 1 clone 3B43, genomic sequence.
BF32	AB214978	193	70 (36.3)	1	7.6	2.7	100	100	100	vertebrates	picobirnavirus	Human picobirnavirus pseudogene for RNA-dependent RNA polymerase.
BF32	AY034066	832	113 (13.6)	1	211.1	74.8	97.35	97.35	97.35	vertebrates	deltaretrovirus	Human T-cell lymphotropic virus type 1 defective proviral sequence.
BF33	AB214978	193	76 (39.4)	1	32.9	1.8	98.68	98.68	98.68	vertebrates	picobirnavirus	Human picobirnavirus pseudogene for RNA-dependent RNA polymerase.
BF33	AF191073	3620	856 (23.6)	15	134.5	7.2	94.14	100	85.45	vertebrates	cytomegalovirus	Stealth virus 1 clone 3B43, genomic sequence.

## Sheet: S3G
Table S3G. Contigs that do not meet virus identification threshold
Sample	ID	Reference	Length	Depth	Depth (Norm)	E value	Genus	Description
BF6	CONTIG402	MF094128	46	777.74	275.28	4e-07	NA	High Island virus S1 gene, partial cds.
BF6	CONTIG96	AB972431	84	681.83	241.33	1e-36	mammarenavirus	Luna mammarenavirus viral cRNA, segment L, complete sequence, strain: SLW-1.
BF6	CONTIG406	MN646695	87	381.45	135.01	3e-16	orthohepevirus	Hepatitis E virus clone HEPAC-93-3, complete genome.
BF6	CONTIG272	MW940804	62	238.84	84.54	2e-10	alphainfluenzavirus	Influenza A virus (A/Taiwan/07/2017(H3N2)) segment 3 polymerase PA (PA) and PA-X protein (PA-X) genes, partial cds.
BF6	CONTIG210	KU746283	41	155.63	55.09	6e-15	mammarenavirus	Guanarito mammarenavirus isolate CVH-960201 segment L, complete sequence.
BF6	CONTIG93	QVG74808.1	115	125.06	44.26	8e-09	NA	Totiviridae sp. isolate L8k hypothetical protein 1 and hypothetical protein 2 genes, complete cds.
BF6	CONTIG324	KU746283	59	79.02	27.97	4e-20	mammarenavirus	Guanarito mammarenavirus isolate CVH-960201 segment L, complete sequence.
BF6	CONTIG84	AJG39207.1	117	50.68	17.94	2e-05	sigmavirus	Wuhan Louse Fly Virus 9 strain BFJSC-7 nucleocapsid (N), putative phosphoprotein (ORF2), matrix protein (M), glycoprotein (G), and RNA-dependent RNA polymerase (L) genes, complete cds.
BF6	CONTIG317	KF892040	108	50.52	17.88	5e-12	uukuvirus	Zaliv Terpenia virus strain LEIV-21C segment L, complete sequence.
BF6	CONTIG345	KM817621	65	47.26	16.73	4e-11	quaranjavirus	Wuhan Louse Fly Virus 4 strain BFJSC-4 PB1 (PB1) gene, complete cds.
BF6	CONTIG176	KM817656	91	44.41	15.72	4e-15	sigmavirus	Wuhan Louse Fly Virus 9 strain BFJSC-7 nucleocapsid (N), putative phosphoprotein (ORF2), matrix protein (M), glycoprotein (G), and RNA-dependent RNA polymerase (L) genes, complete cds.
BF6	CONTIG47	APG77603.1	81	36.99	13.09	0.0002	NA	Hubei negev-like virus 2 strain CC64601 hypothetical protein gene, partial cds.
BF6	CONTIG77	MZ328258	63	33.57	11.88	3e-15	orthohantavirus	Wenzhou Rattus tanezumi orthohantavirus 1 isolate LCS_huangxiong segment M, complete sequence.
BF6	CONTIG31	QVG74712.1	60	27.35	9.68	0.007	NA	SsRNA positive-strand virus sp. isolate L4d RNA-dependent RNA polymerase, hypothetical protein 1, and hypothetical protein 2 genes, complete cds.
BF6	CONTIG257	QMP82166.1	90	25.66	9.08	2e-07	NA	Dipteran orthomyxo-related virus OKIAV195 segment 3 cRNA sequence.
BF6	CONTIG342	MK332105	80	24.5	8.67	1e-21	flavivirus	Iguape virus strain SPAR158495/03 polyprotein gene, partial cds.
BF6	CONTIG219	QVG74704.1	62	22.32	7.9	0.001	NA	SsRNA positive-strand virus sp. isolate L6c hypothetical protein gene, partial cds.
BF6	CONTIG33	MF176276	56	22.02	7.79	2e-09	NA	Culex negev-like virus 2 strain mos172X30622, complete genome.
BF6	CONTIG297	APG77603.1	89	21.39	7.57	8e-06	NA	Hubei negev-like virus 2 strain CC64601 hypothetical protein gene, partial cds.
BF6	CONTIG359	KU746283	71	21.32	7.55	2e-22	mammarenavirus	Guanarito mammarenavirus isolate CVH-960201 segment L, complete sequence.
BF6	CONTIG195	KX883856	72	20.44	7.24	7e-07	quaranjavirus	Jingshan Fly Virus 1 strain SYY1-7 segment PA polymerase PA gene, complete cds.
BF6	CONTIG327	AJG39207.1	57	19.7	6.97	0.008	sigmavirus	Wuhan Louse Fly Virus 9 strain BFJSC-7 nucleocapsid (N), putative phosphoprotein (ORF2), matrix protein (M), glycoprotein (G), and RNA-dependent RNA polymerase (L) genes, complete cds.
BF6	CONTIG247	QVG74713.1	108	15.95	5.65	9e-07	NA	SsRNA positive-strand virus sp. isolate L4d RNA-dependent RNA polymerase, hypothetical protein 1, and hypothetical protein 2 genes, complete cds.
BF6	CONTIG119	KU746280	42	15.29	5.41	2e-15	mammarenavirus	Guanarito mammarenavirus isolate CVH-950801 segment S, complete sequence.
BF6	CONTIG418	QVG74785.1	63	11.17	3.96	0.002	NA	Orthomyxoviridae sp. isolate L8h PB1 gene, complete cds.
BF6	CONTIG209	KM817620	43	10.72	3.79	1e-06	quaranjavirus	Wuhan Louse Fly Virus 3 strain BFJSC-1 PB1 (PB1) gene, complete cds.
BF8	CONTIG74	JX185667	51	909.12	167.17	2e-09	iflavirus	UNVERIFIED: Deformed wing virus clone 100414-13_L20_16D-DWV1F A1 polyprotein-like gene, partial sequence.
BF8	CONTIG31	MF094130	189	860.65	158.25	1e-35	NA	High Island virus S3 gene, partial cds.
BF8	CONTIG160	KF892040	74	119.38	21.95	2e-29	uukuvirus	Zaliv Terpenia virus strain LEIV-21C segment L, complete sequence.
BF8	CONTIG185	KU133671	59	62.42	11.48	2e-12	coltivirus	UNVERIFIED: Eyach virus isolate contig_118-VP1-Alsace segment 1 genomic sequence.
BF8	CONTIG158	KU746283	59	43.15	7.93	2e-25	mammarenavirus	Guanarito mammarenavirus isolate CVH-960201 segment L, complete sequence.
BF8	CONTIG94	MZ328258	44	35.77	6.58	1e-16	orthohantavirus	Wenzhou Rattus tanezumi orthohantavirus 1 isolate LCS_huangxiong segment M, complete sequence.
BF8	CONTIG98	MK332105	53	34.6	6.36	6e-22	flavivirus	Iguape virus strain SPAR158495/03 polyprotein gene, partial cds.
BF17	CONTIG369	MN646695	68	1827.13	547.7	1e-08	orthohepevirus	Hepatitis E virus clone HEPAC-93-3, complete genome.
BF17	CONTIG148	MK332105	48	1389.79	416.61	1e-16	flavivirus	Iguape virus strain SPAR158495/03 polyprotein gene, partial cds.
BF17	CONTIG449	JX185667	62	1181.66	354.22	6e-10	iflavirus	UNVERIFIED: Deformed wing virus clone 100414-13_L20_16D-DWV1F A1 polyprotein-like gene, partial sequence.
BF17	CONTIG480	JX185667	92	1173.7	351.83	2e-14	iflavirus	UNVERIFIED: Deformed wing virus clone 100414-13_L20_16D-DWV1F A1 polyprotein-like gene, partial sequence.
BF17	CONTIG59	KF892040	51	128.24	38.44	9e-21	uukuvirus	Zaliv Terpenia virus strain LEIV-21C segment L, complete sequence.
BF17	CONTIG390	KU746283	66	71.32	21.38	2e-25	mammarenavirus	Guanarito mammarenavirus isolate CVH-960201 segment L, complete sequence.
BF17	CONTIG217	APG77152.1	83	41.51	12.44	0.0003	NA	Hubei narna-like virus 19 strain QTM26970 RNA-dependent RNA polymerase and hypothetical protein genes, complete cds.
BF17	CONTIG10	KU746280	49	25.55	7.66	7e-15	mammarenavirus	Guanarito mammarenavirus isolate CVH-950801 segment S, complete sequence.
BF17	CONTIG324	KU746283	49	20.18	6.05	1e-19	mammarenavirus	Guanarito mammarenavirus isolate CVH-960201 segment L, complete sequence.
BF17	CONTIG224	FJ539167	47	14.85	4.45	3e-08	orthohantavirus	Oxbow virus strain Ng1453 glycoprotein gene, complete cds.
BF17	CONTIG33	MN646695	52	9.92	2.97	3e-11	orthohepevirus	Hepatitis E virus clone HEPAC-93-3, complete genome.
BF18	CONTIG78	QVG74715.1	131	76.73	9.48	0.008	NA	SsRNA positive-strand virus sp. isolate L4e hypothetical protein 1, hypothetical protein 2, hypothetical protein 3, and hypothetical protein 4 genes, complete cds.
BF18	CONTIG17	MW940804	108	49.38	6.1	1e-06	alphainfluenzavirus	Influenza A virus (A/Taiwan/07/2017(H3N2)) segment 3 polymerase PA (PA) and PA-X protein (PA-X) genes, partial cds.
BF18	CONTIG135	KU746283	91	63.77	7.88	2e-26	mammarenavirus	Guanarito mammarenavirus isolate CVH-960201 segment L, complete sequence.
BF18	CONTIG94	MF094130	82	343.94	42.5	3e-22	NA	High Island virus S3 gene, partial cds.
BF18	CONTIG13	KM817656	73	5.11	0.63	4e-27	sigmavirus	Wuhan Louse Fly Virus 9 strain BFJSC-7 nucleocapsid (N), putative phosphoprotein (ORF2), matrix protein (M), glycoprotein (G), and RNA-dependent RNA polymerase (L) genes, complete cds.
BF18	CONTIG141	MW888219	72	144.93	17.91	1e-08	alphainfluenzavirus	Influenza A virus (A/Singapore/01/2017(H3N2)) segment 5 nucleocapsid protein (NP) gene, complete cds.
BF18	CONTIG101	KF892040	70	48.11	5.95	2e-29	uukuvirus	Zaliv Terpenia virus strain LEIV-21C segment L, complete sequence.
BF18	CONTIG102	KU746283	69	87.77	10.85	4e-27	mammarenavirus	Guanarito mammarenavirus isolate CVH-960201 segment L, complete sequence.
BF18	CONTIG5	KM817656	68	2.94	0.36	1e-23	sigmavirus	Wuhan Louse Fly Virus 9 strain BFJSC-7 nucleocapsid (N), putative phosphoprotein (ORF2), matrix protein (M), glycoprotein (G), and RNA-dependent RNA polymerase (L) genes, complete cds.
BF18	CONTIG109	KM817656	67	7.87	0.97	5e-23	sigmavirus	Wuhan Louse Fly Virus 9 strain BFJSC-7 nucleocapsid (N), putative phosphoprotein (ORF2), matrix protein (M), glycoprotein (G), and RNA-dependent RNA polymerase (L) genes, complete cds.
BF18	CONTIG84	KM817656	63	4.59	0.57	5e-23	sigmavirus	Wuhan Louse Fly Virus 9 strain BFJSC-7 nucleocapsid (N), putative phosphoprotein (ORF2), matrix protein (M), glycoprotein (G), and RNA-dependent RNA polymerase (L) genes, complete cds.
BF18	CONTIG167	MZ404610	61	52.2	6.45	6e-10	orthotospovirus	Tomato zonate spot virus segment S, complete sequence.
BF18	CONTIG178	KM817656	59	7.39	0.91	4e-23	sigmavirus	Wuhan Louse Fly Virus 9 strain BFJSC-7 nucleocapsid (N), putative phosphoprotein (ORF2), matrix protein (M), glycoprotein (G), and RNA-dependent RNA polymerase (L) genes, complete cds.
BF18	CONTIG105	KM817656	58	2.36	0.29	1e-17	sigmavirus	Wuhan Louse Fly Virus 9 strain BFJSC-7 nucleocapsid (N), putative phosphoprotein (ORF2), matrix protein (M), glycoprotein (G), and RNA-dependent RNA polymerase (L) genes, complete cds.
BF18	CONTIG11	KM817656	58	2.76	0.34	1e-17	sigmavirus	Wuhan Louse Fly Virus 9 strain BFJSC-7 nucleocapsid (N), putative phosphoprotein (ORF2), matrix protein (M), glycoprotein (G), and RNA-dependent RNA polymerase (L) genes, complete cds.
BF18	CONTIG112	KM817656	58	3.07	0.38	1e-17	sigmavirus	Wuhan Louse Fly Virus 9 strain BFJSC-7 nucleocapsid (N), putative phosphoprotein (ORF2), matrix protein (M), glycoprotein (G), and RNA-dependent RNA polymerase (L) genes, complete cds.
BF18	CONTIG56	KX883760	55	102.96	12.72	8e-06	NA	Hubei negev-like virus 2 strain CC64601 hypothetical protein gene, partial cds.
BF18	CONTIG107	MZ360970	51	33.04	4.08	7e-06	alphainfluenzavirus	Influenza A virus (A/Sus scrofa/Germany/1335/2018(H1N1)) segment 2 polymerase PB1 (PB1) and PB1-F2 protein (PB1-F2) genes, complete cds.
BF18	CONTIG148	KM817656	49	2.14	0.26	3e-17	sigmavirus	Wuhan Louse Fly Virus 9 strain BFJSC-7 nucleocapsid (N), putative phosphoprotein (ORF2), matrix protein (M), glycoprotein (G), and RNA-dependent RNA polymerase (L) genes, complete cds.
BF18	CONTIG113	KM817656	47	5.94	0.73	1e-13	sigmavirus	Wuhan Louse Fly Virus 9 strain BFJSC-7 nucleocapsid (N), putative phosphoprotein (ORF2), matrix protein (M), glycoprotein (G), and RNA-dependent RNA polymerase (L) genes, complete cds.
BF18	CONTIG39	KM817656	47	6.96	0.86	1e-13	sigmavirus	Wuhan Louse Fly Virus 9 strain BFJSC-7 nucleocapsid (N), putative phosphoprotein (ORF2), matrix protein (M), glycoprotein (G), and RNA-dependent RNA polymerase (L) genes, complete cds.
BF18	CONTIG111	KM817656	46	1.96	0.24	2e-15	sigmavirus	Wuhan Louse Fly Virus 9 strain BFJSC-7 nucleocapsid (N), putative phosphoprotein (ORF2), matrix protein (M), glycoprotein (G), and RNA-dependent RNA polymerase (L) genes, complete cds.
BF18	CONTIG139	KM817656	46	4.91	0.61	7e-18	sigmavirus	Wuhan Louse Fly Virus 9 strain BFJSC-7 nucleocapsid (N), putative phosphoprotein (ORF2), matrix protein (M), glycoprotein (G), and RNA-dependent RNA polymerase (L) genes, complete cds.
BF18	CONTIG87	KM817656	44	2.75	0.34	6e-12	sigmavirus	Wuhan Louse Fly Virus 9 strain BFJSC-7 nucleocapsid (N), putative phosphoprotein (ORF2), matrix protein (M), glycoprotein (G), and RNA-dependent RNA polymerase (L) genes, complete cds.
BF18	CONTIG173	KM817656	43	3.3	0.41	9e-14	sigmavirus	Wuhan Louse Fly Virus 9 strain BFJSC-7 nucleocapsid (N), putative phosphoprotein (ORF2), matrix protein (M), glycoprotein (G), and RNA-dependent RNA polymerase (L) genes, complete cds.
BF18	CONTIG4	KM817656	42	3.9	0.48	9e-14	sigmavirus	Wuhan Louse Fly Virus 9 strain BFJSC-7 nucleocapsid (N), putative phosphoprotein (ORF2), matrix protein (M), glycoprotein (G), and RNA-dependent RNA polymerase (L) genes, complete cds.
BF18	CONTIG79	KM817656	41	2.88	0.36	1e-12	sigmavirus	Wuhan Louse Fly Virus 9 strain BFJSC-7 nucleocapsid (N), putative phosphoprotein (ORF2), matrix protein (M), glycoprotein (G), and RNA-dependent RNA polymerase (L) genes, complete cds.
BF18	CONTIG8	KM817656	41	3.83	0.47	1e-12	sigmavirus	Wuhan Louse Fly Virus 9 strain BFJSC-7 nucleocapsid (N), putative phosphoprotein (ORF2), matrix protein (M), glycoprotein (G), and RNA-dependent RNA polymerase (L) genes, complete cds.
BF18	CONTIG91	KM817656	41	6.68	0.83	1e-12	sigmavirus	Wuhan Louse Fly Virus 9 strain BFJSC-7 nucleocapsid (N), putative phosphoprotein (ORF2), matrix protein (M), glycoprotein (G), and RNA-dependent RNA polymerase (L) genes, complete cds.
BF18	CONTIG171	KM817656	41	1.02	0.13	1e-12	sigmavirus	Wuhan Louse Fly Virus 9 strain BFJSC-7 nucleocapsid (N), putative phosphoprotein (ORF2), matrix protein (M), glycoprotein (G), and RNA-dependent RNA polymerase (L) genes, complete cds.
BF20	CONTIG67	KX434771	102	102.77	21.94	3e-19	caulimovirus	Cauliflower mosaic virus isolate BR_Doru, complete genome.
BF20	CONTIG15	KF892040	51	86.22	18.4	9e-21	uukuvirus	Zaliv Terpenia virus strain LEIV-21C segment L, complete sequence.
BF20	CONTIG124	KU746283	60	81.18	17.33	1e-23	mammarenavirus	Guanarito mammarenavirus isolate CVH-960201 segment L, complete sequence.
BF20	CONTIG9	FJ539167	50	37.96	8.1	1e-10	orthohantavirus	Oxbow virus strain Ng1453 glycoprotein gene, complete cds.
BF20	CONTIG138	KM817656	57	34.07	7.27	2e-09	sigmavirus	Wuhan Louse Fly Virus 9 strain BFJSC-7 nucleocapsid (N), putative phosphoprotein (ORF2), matrix protein (M), glycoprotein (G), and RNA-dependent RNA polymerase (L) genes, complete cds.
BF20	CONTIG11	AB972431	48	23.12	4.94	5e-19	mammarenavirus	Luna mammarenavirus viral cRNA, segment L, complete sequence, strain: SLW-1.
BF20	CONTIG168	KU746283	47	22.87	4.88	1e-16	mammarenavirus	Guanarito mammarenavirus isolate CVH-960201 segment L, complete sequence.
BF20	CONTIG141	MZ272059	44	21.52	4.59	2e-15	mammarenavirus	Wenzhou mammarenavirus isolate CH31 segment S, complete sequence.
BF23	CONTIG114	JX185667	67	412.75	121.48	5e-11	iflavirus	UNVERIFIED: Deformed wing virus clone 100414-13_L20_16D-DWV1F A1 polyprotein-like gene, partial sequence.
BF23	CONTIG80	MF094130	61	232.39	68.4	2e-06	NA	High Island virus S3 gene, partial cds.
BF23	CONTIG208	MZ272059	46	221.87	65.3	7e-18	mammarenavirus	Wenzhou mammarenavirus isolate CH31 segment S, complete sequence.
BF23	CONTIG278	KU746277	84	211.54	62.26	4e-06	mammarenavirus	Guanarito mammarenavirus isolate VHF3900 segment S, complete sequence.
BF23	CONTIG97	MF094128	138	146.73	43.19	7e-15	NA	High Island virus S1 gene, partial cds.
BF23	CONTIG134	KU746283	57	131.04	38.57	3e-24	mammarenavirus	Guanarito mammarenavirus isolate CVH-960201 segment L, complete sequence.
BF23	CONTIG249	MZ566482	58	69.05	20.32	9e-06	orthonairovirus	Tamdy orthonairovirus nucleocapsid protein gene, complete cds.
BF23	CONTIG44	MK780210	81	63.07	18.56	3e-06	NA	UNVERIFIED: Murici virus isolate BR/MT_M37 RNA-dependent RNA polymerase protein-like gene, partial sequence.
BF23	CONTIG55	KU133671	87	47.39	13.95	4e-12	coltivirus	UNVERIFIED: Eyach virus isolate contig_118-VP1-Alsace segment 1 genomic sequence.
BF23	CONTIG32	MN646695	52	41.62	12.25	3e-11	orthohepevirus	Hepatitis E virus clone HEPAC-93-3, complete genome.
BF23	CONTIG101	KU746283	59	40.32	11.87	2e-19	mammarenavirus	Guanarito mammarenavirus isolate CVH-960201 segment L, complete sequence.
BF23	CONTIG78	MK332105	52	39.92	11.75	5e-07	flavivirus	Iguape virus strain SPAR158495/03 polyprotein gene, partial cds.
BF23	CONTIG238	MZ328258	72	34.94	10.29	6e-20	orthohantavirus	Wenzhou Rattus tanezumi orthohantavirus 1 isolate LCS_huangxiong segment M, complete sequence.
BF23	CONTIG285	KU746280	69	30.91	9.1	2e-22	mammarenavirus	Guanarito mammarenavirus isolate CVH-950801 segment S, complete sequence.
BF23	CONTIG274	FJ539167	47	27.55	8.11	3e-08	orthohantavirus	Oxbow virus strain Ng1453 glycoprotein gene, complete cds.
BF23	CONTIG123	KU746280	51	26.9	7.92	5e-16	mammarenavirus	Guanarito mammarenavirus isolate CVH-950801 segment S, complete sequence.
BF23	CONTIG235	KU746283	51	11.92	3.51	9e-21	mammarenavirus	Guanarito mammarenavirus isolate CVH-960201 segment L, complete sequence.
BF24	CONTIG16	KM817656	234	109.74	104.37	1e-79	sigmavirus	Wuhan Louse Fly Virus 9 strain BFJSC-7 nucleocapsid (N), putative phosphoprotein (ORF2), matrix protein (M), glycoprotein (G), and RNA-dependent RNA polymerase (L) genes, complete cds.
BF24	CONTIG86	KM817656	199	160.26	152.41	2e-65	sigmavirus	Wuhan Louse Fly Virus 9 strain BFJSC-7 nucleocapsid (N), putative phosphoprotein (ORF2), matrix protein (M), glycoprotein (G), and RNA-dependent RNA polymerase (L) genes, complete cds.
BF24	CONTIG47	QVG74808.1	148	44.41	42.23	3e-12	NA	Totiviridae sp. isolate L8k hypothetical protein 1 and hypothetical protein 2 genes, complete cds.
BF24	CONTIG14	KM817656	101	69.59	66.19	1e-21	sigmavirus	Wuhan Louse Fly Virus 9 strain BFJSC-7 nucleocapsid (N), putative phosphoprotein (ORF2), matrix protein (M), glycoprotein (G), and RNA-dependent RNA polymerase (L) genes, complete cds.
BF24	CONTIG114	MW940804	86	17.87	17	4e-06	alphainfluenzavirus	Influenza A virus (A/Taiwan/07/2017(H3N2)) segment 3 polymerase PA (PA) and PA-X protein (PA-X) genes, partial cds.
BF24	CONTIG137	AJG39207.1	76	16.2	15.4	4e-05	sigmavirus	Wuhan Louse Fly Virus 9 strain BFJSC-7 nucleocapsid (N), putative phosphoprotein (ORF2), matrix protein (M), glycoprotein (G), and RNA-dependent RNA polymerase (L) genes, complete cds.
BF24	CONTIG81	KM817656	70	28.43	27.04	2e-07	sigmavirus	Wuhan Louse Fly Virus 9 strain BFJSC-7 nucleocapsid (N), putative phosphoprotein (ORF2), matrix protein (M), glycoprotein (G), and RNA-dependent RNA polymerase (L) genes, complete cds.
BF24	CONTIG3	KU746283	68	17.12	16.28	5e-20	mammarenavirus	Guanarito mammarenavirus isolate CVH-960201 segment L, complete sequence.
BF24	CONTIG79	KU746283	64	58.48	55.62	5e-26	mammarenavirus	Guanarito mammarenavirus isolate CVH-960201 segment L, complete sequence.
BF24	CONTIG46	KF892040	63	99.54	94.67	1e-23	uukuvirus	Zaliv Terpenia virus strain LEIV-21C segment L, complete sequence.
BF24	CONTIG8	KU746283	62	44.81	42.61	5e-20	mammarenavirus	Guanarito mammarenavirus isolate CVH-960201 segment L, complete sequence.
BF24	CONTIG45	KM817656	56	17.32	16.47	4e-14	sigmavirus	Wuhan Louse Fly Virus 9 strain BFJSC-7 nucleocapsid (N), putative phosphoprotein (ORF2), matrix protein (M), glycoprotein (G), and RNA-dependent RNA polymerase (L) genes, complete cds.
BF24	CONTIG104	KM817656	48	51.44	48.92	5e-16	sigmavirus	Wuhan Louse Fly Virus 9 strain BFJSC-7 nucleocapsid (N), putative phosphoprotein (ORF2), matrix protein (M), glycoprotein (G), and RNA-dependent RNA polymerase (L) genes, complete cds.
BF24	CONTIG119	KM817656	48	14.17	13.47	4e-07	sigmavirus	Wuhan Louse Fly Virus 9 strain BFJSC-7 nucleocapsid (N), putative phosphoprotein (ORF2), matrix protein (M), glycoprotein (G), and RNA-dependent RNA polymerase (L) genes, complete cds.
BF24	CONTIG26	KM817656	43	13.12	12.47	5e-06	sigmavirus	Wuhan Louse Fly Virus 9 strain BFJSC-7 nucleocapsid (N), putative phosphoprotein (ORF2), matrix protein (M), glycoprotein (G), and RNA-dependent RNA polymerase (L) genes, complete cds.
BF24	CONTIG127	KM817656	43	15.12	14.38	6e-09	sigmavirus	Wuhan Louse Fly Virus 9 strain BFJSC-7 nucleocapsid (N), putative phosphoprotein (ORF2), matrix protein (M), glycoprotein (G), and RNA-dependent RNA polymerase (L) genes, complete cds.
BF24	CONTIG13	KM817656	42	18.71	17.8	9e-11	sigmavirus	Wuhan Louse Fly Virus 9 strain BFJSC-7 nucleocapsid (N), putative phosphoprotein (ORF2), matrix protein (M), glycoprotein (G), and RNA-dependent RNA polymerase (L) genes, complete cds.
BF29	CONTIG16	KU746283	60	183.85	116.69	5e-26	mammarenavirus	Guanarito mammarenavirus isolate CVH-960201 segment L, complete sequence.
BF29	CONTIG35	KU746283	76	133.92	85	1e-30	mammarenavirus	Guanarito mammarenavirus isolate CVH-960201 segment L, complete sequence.
BF29	CONTIG26	KF892040	55	121.65	77.21	4e-23	uukuvirus	Zaliv Terpenia virus strain LEIV-21C segment L, complete sequence.
BF29	CONTIG30	MF094128	71	110.69	70.25	3e-09	NA	High Island virus S1 gene, partial cds.
BF29	CONTIG38	MF094128	49	89.04	56.51	4e-07	NA	High Island virus S1 gene, partial cds.
BF29	CONTIG72	MZ404610	66	69.35	44.01	1e-08	orthotospovirus	Tomato zonate spot virus segment S, complete sequence.
BF29	CONTIG125	KU746283	48	23.71	15.05	5e-19	mammarenavirus	Guanarito mammarenavirus isolate CVH-960201 segment L, complete sequence.
BF29	CONTIG62	MT815905	54	14.89	9.45	5e-07	pospiviroid	Citrus exocortis viroid isolate CEYVd OH19-3, partial sequence.
BF29	CONTIG97	KU746280	60	12.58	7.99	1e-11	mammarenavirus	Guanarito mammarenavirus isolate CVH-950801 segment S, complete sequence.
BF29	CONTIG79	KU133671	57	10.54	6.69	4e-14	coltivirus	UNVERIFIED: Eyach virus isolate contig_118-VP1-Alsace segment 1 genomic sequence.
BF30	CONTIG149	MF094128	155	62.99	13.68	8e-15	NA	High Island virus S1 gene, partial cds.
BF30	CONTIG213	QVG74808.1	148	178.44	38.76	3e-12	NA	Totiviridae sp. isolate L8k hypothetical protein 1 and hypothetical protein 2 genes, complete cds.
BF30	CONTIG29	MN646695	113	132.83	28.85	4e-16	orthohepevirus	Hepatitis E virus clone HEPAC-93-3, complete genome.
BF30	CONTIG212	KX882952	110	25.66	5.57	8e-08	NA	Hubei toti-like virus 20 strain CC62244 hypothetical protein 1 and hypothetical protein 2 genes, complete cds.
BF30	CONTIG30	MZ404610	104	21.52	4.67	6e-24	orthotospovirus	Tomato zonate spot virus segment S, complete sequence.
BF30	CONTIG97	MW199270	84	40.93	8.89	2e-07	NA	Totiviridae sp. isolate L8k hypothetical protein 1 and hypothetical protein 2 genes, complete cds.
BF30	CONTIG173	JX185667	79	20.48	4.45	4e-12	iflavirus	UNVERIFIED: Deformed wing virus clone 100414-13_L20_16D-DWV1F A1 polyprotein-like gene, partial sequence.
BF30	CONTIG199	MT815905	72	60.74	13.19	7e-07	pospiviroid	Citrus exocortis viroid isolate CEYVd OH19-3, partial sequence.
BF30	CONTIG17	KF892040	70	96.59	20.98	2e-29	uukuvirus	Zaliv Terpenia virus strain LEIV-21C segment L, complete sequence.
BF30	CONTIG162	AB972431	67	22.09	4.8	3e-09	mammarenavirus	Luna mammarenavirus viral cRNA, segment L, complete sequence, strain: SLW-1.
BF30	CONTIG28	KU133671	65	21.92	4.76	3e-12	coltivirus	UNVERIFIED: Eyach virus isolate contig_118-VP1-Alsace segment 1 genomic sequence.
BF30	CONTIG195	KU746283	60	120.28	26.13	5e-26	mammarenavirus	Guanarito mammarenavirus isolate CVH-960201 segment L, complete sequence.
BF30	CONTIG105	MZ272059	54	37.06	8.05	1e-19	mammarenavirus	Wenzhou mammarenavirus isolate CH31 segment S, complete sequence.
BF30	CONTIG251	KU746277	53	38.26	8.31	8e-06	mammarenavirus	Guanarito mammarenavirus isolate VHF3900 segment S, complete sequence.
BF30	CONTIG76	KU746280	51	21.63	4.7	2e-15	mammarenavirus	Guanarito mammarenavirus isolate CVH-950801 segment S, complete sequence.
BF30	CONTIG60	MW199271	45	80.47	17.48	2e-09	NA	Totiviridae sp. isolate L8l hypothetical protein 1 and hypothetical protein 2 genes, complete cds.
BF31	CONTIG226	MF094130	129	1495.97	166.24	1e-31	NA	High Island virus S3 gene, partial cds.
BF31	CONTIG196	MW888219	133	450.25	50.03	3e-08	alphainfluenzavirus	Influenza A virus (A/Singapore/01/2017(H3N2)) segment 5 nucleocapsid protein (NP) gene, complete cds.
BF31	CONTIG242	KU746283	67	288.12	32.02	2e-22	mammarenavirus	Guanarito mammarenavirus isolate CVH-960201 segment L, complete sequence.
BF31	CONTIG292	AB972431	88	195.61	21.74	2e-42	mammarenavirus	Luna mammarenavirus viral cRNA, segment L, complete sequence, strain: SLW-1.
BF31	CONTIG203	MK100570	53	168.74	18.75	8e-09	orbivirus	Skunk River virus isolate SkRV-IA07 VP3 gene, complete cds.
BF31	CONTIG129	KF892040	68	126.4	14.05	2e-28	uukuvirus	Zaliv Terpenia virus strain LEIV-21C segment L, complete sequence.
BF31	CONTIG153	MN646695	134	114.35	12.71	8e-27	orthohepevirus	Hepatitis E virus clone HEPAC-93-3, complete genome.
BF31	CONTIG90	MT338561	137	66.92	7.44	2e-06	orthobunyavirus	UNVERIFIED: Oropouche virus strain 110 nucleoprotein-like gene, partial sequence.
BF31	CONTIG114	FJ539167	61	56.3	6.26	2e-10	orthohantavirus	Oxbow virus strain Ng1453 glycoprotein gene, complete cds.
BF31	CONTIG286	KX882953	56	51.79	5.75	1e-07	NA	Hubei toti-like virus 23 strain CC64311 hypothetical protein gene, partial cds.
BF31	CONTIG244	KU133671	109	35.14	3.9	3e-13	coltivirus	UNVERIFIED: Eyach virus isolate contig_118-VP1-Alsace segment 1 genomic sequence.
BF31	CONTIG258	MZ328258	82	29.94	3.33	2e-20	orthohantavirus	Wenzhou Rattus tanezumi orthohantavirus 1 isolate LCS_huangxiong segment M, complete sequence.
BF31	CONTIG73	MK332105	51	26.55	2.95	9e-21	flavivirus	Iguape virus strain SPAR158495/03 polyprotein gene, partial cds.
BF31	CONTIG48	KF478765	47	17.62	1.96	4e-16	mammarenavirus	Lassa virus strain Soromba-R segment S, complete sequence.
BF32	CONTIG223	MW888219	56	765.61	271.35	8e-06	alphainfluenzavirus	Influenza A virus (A/Singapore/01/2017(H3N2)) segment 5 nucleocapsid protein (NP) gene, complete cds.
BF32	CONTIG283	KU746283	59	672.02	238.18	4e-23	mammarenavirus	Guanarito mammarenavirus isolate CVH-960201 segment L, complete sequence.
BF32	CONTIG254	KY818811	48	307.75	109.08	4e-07	alphainfluenzavirus	Influenza A virus (A/chicken/Tennessee/17-007147-2/2017(H7N9)) segment 4 hemagglutinin (HA) gene, complete cds.
BF32	CONTIG118	MF094128	52	188.44	66.79	5e-07	NA	High Island virus S1 gene, partial cds.
BF32	CONTIG238	APG77603.1	122	160.28	56.81	0.0002	NA	Hubei negev-like virus 2 strain CC64601 hypothetical protein gene, partial cds.
BF32	CONTIG264	KF892040	66	135.73	48.11	2e-25	uukuvirus	Zaliv Terpenia virus strain LEIV-21C segment L, complete sequence.
BF32	CONTIG259	MF094128	178	119.33	42.29	1e-14	NA	High Island virus S1 gene, partial cds.
BF32	CONTIG108	MZ404610	44	90.2	31.97	2e-08	orthotospovirus	Tomato zonate spot virus segment S, complete sequence.
BF32	CONTIG82	QVG74715.1	61	83.79	29.7	0.003	NA	SsRNA positive-strand virus sp. isolate L4e hypothetical protein 1, hypothetical protein 2, hypothetical protein 3, and hypothetical protein 4 genes, complete cds.
BF32	CONTIG296	QVG74712.1	89	60.8	21.55	8e-08	NA	SsRNA positive-strand virus sp. isolate L4d RNA-dependent RNA polymerase, hypothetical protein 1, and hypothetical protein 2 genes, complete cds.
BF32	CONTIG255	MT338561	122	59.97	21.25	6e-06	orthobunyavirus	UNVERIFIED: Oropouche virus strain 110 nucleoprotein-like gene, partial sequence.
BF32	CONTIG164	ASO75595.1	65	54.66	19.37	0.0003	negevirus	Negev virus strain 258719/2008 ORF1, ORF2, and ORF3 genes, complete cds.
BF32	CONTIG33	QVG74704.1	64	51.48	18.25	0.001	NA	SsRNA positive-strand virus sp. isolate L6c hypothetical protein gene, partial cds.
BF32	CONTIG35	APG77603.1	94	42.87	15.2	2e-06	NA	Hubei negev-like virus 2 strain CC64601 hypothetical protein gene, partial cds.
BF32	CONTIG87	ANW72243.1	69	38.43	13.62	0.002	negevirus	Brejeira virus strain BrMS-MQ10 hypothetical protein gene, partial cds.
BF32	CONTIG189	KX518796	122	30.88	10.94	1e-06	negevirus	Piura virus strain EVG4-9A hypothetical protein 1, hypothetical protein 2, and hypothetical protein 3 genes, complete cds.
BF32	CONTIG257	KU133671	99	29.74	10.54	3e-13	coltivirus	UNVERIFIED: Eyach virus isolate contig_118-VP1-Alsace segment 1 genomic sequence.
BF32	CONTIG84	APG76001.1	88	28.74	10.19	3e-09	NA	Hubei toti-like virus 21 strain CC64629 hypothetical protein 1 and hypothetical protein 2 genes, complete cds.
BF32	CONTIG17	QVG74712.1	69	26.38	9.35	0.0007	NA	SsRNA positive-strand virus sp. isolate L4d RNA-dependent RNA polymerase, hypothetical protein 1, and hypothetical protein 2 genes, complete cds.
BF32	CONTIG59	QVG74703.1	70	25.37	8.99	0.002	NA	SsRNA positive-strand virus sp. isolate L6b hypothetical protein gene, partial cds.
BF32	CONTIG32	QVG74717.1	89	24.36	8.63	0.004	NA	SsRNA positive-strand virus sp. isolate L4e hypothetical protein 1, hypothetical protein 2, hypothetical protein 3, and hypothetical protein 4 genes, complete cds.
BF32	CONTIG128	LC103140	47	21.96	7.78	7e-09	negevirus	Negev virus genes for hypothetical proteins, complete cds, strain: PL17.
BF33	CONTIG50	MW888219	110	1884.66	100.48	2e-08	alphainfluenzavirus	Influenza A virus (A/Singapore/01/2017(H3N2)) segment 5 nucleocapsid protein (NP) gene, complete cds.
BF33	CONTIG120	AB972431	112	1550.67	82.67	1e-43	mammarenavirus	Luna mammarenavirus viral cRNA, segment L, complete sequence, strain: SLW-1.
BF33	CONTIG436	JX185667	59	1469.93	78.37	6e-10	iflavirus	UNVERIFIED: Deformed wing virus clone 100414-13_L20_16D-DWV1F A1 polyprotein-like gene, partial sequence.
BF33	CONTIG259	MF094130	72	800	42.65	2e-10	NA	High Island virus S3 gene, partial cds.
BF33	CONTIG40	MF094128	120	448.07	23.89	4e-13	NA	High Island virus S1 gene, partial cds.
BF33	CONTIG483	KF892040	176	381.07	20.32	7e-22	uukuvirus	Zaliv Terpenia virus strain LEIV-21C segment L, complete sequence.
BF33	CONTIG62	KU746283	70	205.21	10.94	3e-21	mammarenavirus	Guanarito mammarenavirus isolate CVH-960201 segment L, complete sequence.
BF33	CONTIG296	MT815905	73	162.23	8.65	3e-06	pospiviroid	Citrus exocortis viroid isolate CEYVd OH19-3, partial sequence.
BF33	CONTIG298	FJ539167	56	132.7	7.07	9e-12	orthohantavirus	Oxbow virus strain Ng1453 glycoprotein gene, complete cds.
BF33	CONTIG201	QEM39324.1	84	81.51	4.35	0.0003	quaranjavirus	Guadeloupe mosquito quaranja-like virus 2 PB2 (PB2) gene, partial cds.
BF33	CONTIG331	MW940804	53	75.64	4.03	8e-06	alphainfluenzavirus	Influenza A virus (A/Taiwan/07/2017(H3N2)) segment 3 polymerase PA (PA) and PA-X protein (PA-X) genes, partial cds.
BF33	CONTIG258	KU133671	104	66.65	3.55	3e-13	coltivirus	UNVERIFIED: Eyach virus isolate contig_118-VP1-Alsace segment 1 genomic sequence.
BF33	CONTIG490	MZ272060	66	53.27	2.84	1e-23	mammarenavirus	Wenzhou mammarenavirus isolate CH50 glycoprotein and nucleoprotein genes, complete cds.
BF33	CONTIG306	KX883856	58	49.72	2.65	6e-07	quaranjavirus	Jingshan Fly Virus 1 strain SYY1-7 segment PA polymerase PA gene, complete cds.
BF33	CONTIG117	KM817620	75	43.28	2.31	8e-07	quaranjavirus	Wuhan Louse Fly Virus 3 strain BFJSC-1 PB1 (PB1) gene, complete cds.
BF33	CONTIG470	MK332105	45	42.07	2.24	3e-17	flavivirus	Iguape virus strain SPAR158495/03 polyprotein gene, partial cds.
BF33	CONTIG303	MK332105	73	32.47	1.73	5e-14	flavivirus	Iguape virus strain SPAR158495/03 polyprotein gene, partial cds.
BF33	CONTIG199	QVG74785.1	56	26.21	1.4	0.002	NA	Orthomyxoviridae sp. isolate L8h PB1 gene, complete cds.
BF33	CONTIG422	KM817620	55	22.05	1.18	2e-06	quaranjavirus	Wuhan Louse Fly Virus 3 strain BFJSC-1 PB1 (PB1) gene, complete cds.
BF33	CONTIG270	MW199253	72	19.43	1.04	3e-09	NA	Orthomyxoviridae sp. isolate L8h PB1 gene, complete cds.
BF33	CONTIG383	QVG74785.1	50	19.24	1.03	0.003	NA	Orthomyxoviridae sp. isolate L8h PB1 gene, complete cds.
BF33	CONTIG252	MN646695	57	17.6	0.94	4e-14	orthohepevirus	Hepatitis E virus clone HEPAC-93-3, complete genome.
BF33	CONTIG134	MZ328258	48	15.1	0.81	5e-19	orthohantavirus	Wenzhou Rattus tanezumi orthohantavirus 1 isolate LCS_huangxiong segment M, complete sequence.
BF33	CONTIG391	KM817621	47	13.91	0.74	3e-08	quaranjavirus	Wuhan Louse Fly Virus 4 strain BFJSC-4 PB1 (PB1) gene, complete cds.
BF33	CONTIG210	QVG74785.1	68	13.62	0.73	0.0003	NA	Orthomyxoviridae sp. isolate L8h PB1 gene, complete cds.
BF33	CONTIG275	AF174533	42	1	0.05	4e-13	alphanodavirus	Nodamura virus RNA1 segment, complete sequence.

## Sheet: S3H
Table S3H. Contigs generated by metagenomic sequencing are mapped to the known invertebrates viral genomes database
Sample source	Accession number	Query id	Subject id	% identity	Alignment length	mismatches	Gap opens	Q. start	Q. end	S. start	S. end	E-value
Bat flies mix	SRR12983412	k141_944	MF094128	97.279	147	4	0	842	988	213	359	4.05e-64
Bat flies mix	SRR12983412	k141_1963	MF094128	95.172	145	7	0	86	230	357	213	7.95e-58
Bat flies mix	SRR12983412	k141_2475	MF094128	83.495	103	17	0	2336	2438	401	503	2.85e-17
Bat flies mix	SRR12983412	k141_2644	MF094128	95.238	84	4	0	677	760	213	296	3.14e-29
Bat flies mix	SRR12983412	k141_2408	MF094130	96.154	104	4	0	420	523	1	104	5.02e-40
Bat flies mix	SRR12983412	k141_342	MF094130	93.478	92	6	0	422	513	6	97	5.77e-30
Bat flies mix	SRR12983412	k141_1392	MF094130	97.701	87	2	0	309	395	95	9	7.52e-35
Bat flies mix	SRR12983412	k141_381	MF094130	94.118	85	5	0	329	413	11	95	2.25e-28
Bat flies mix	SRR12983412	k141_386	MF094130	95.294	85	4	0	326	410	9	93	1.64e-30
Bat flies mix	SRR12983412	k141_768	MF094130	94.118	85	5	0	1238	1322	93	9	2.55e-28
Bat flies mix	SRR12983412	k141_792	MF094130	94.118	85	5	0	764	848	9	93	2.29e-28
Bat flies mix	SRR12983412	k141_1572	MF094130	94.118	85	5	0	1133	1217	93	9	3.71e-28
Bat flies mix	SRR12983412	k141_865	MF094130	92.941	85	6	0	36	120	9	93	2.93e-26
Bat flies mix	SRR12983412	k141_290	MF094130	94.118	85	5	0	383	467	9	93	9.1e-29
Bat flies mix	SRR12983412	k141_339	MF094130	96.471	85	3	0	52	136	93	9	4.76e-32
Bat flies mix	SRR12983412	k141_2122	MF094130	97.59	83	2	0	74	156	93	11	9.82e-33
Bat flies mix	SRR12983412	k141_2291	MF094130	96.053	76	3	0	246	321	94	19	1.47e-26
Bat flies mix	SRR12983412	k141_2728	MF094130	95.385	65	3	0	1	65	73	9	5.64e-20
Bat flies mix	SRR12983412	k141_339	MF094130	94.872	39	2	0	397	435	47	9	1.37e-07
Bat throat swab	CRA006652	k141_2138	MF094128	88.514	148	15	2	31	177	213	359	1.76e-42
Bat throat swab	CRA006652	k141_741	MF094128	87.075	147	19	0	820	966	213	359	1.05e-38
Bat throat swab	CRA006652	k141_1007	MF094128	88.435	147	17	0	1160	1306	359	213	4.11e-42
Bat throat swab	CRA006652	k141_1385	MF094128	86.806	144	19	0	283	426	216	359	3.6e-37
Bat throat swab	CRA006652	k141_1848	MF094128	87.5	144	18	0	606	749	359	216	4.06e-39
Bat throat swab	CRA006652	k141_2138	MF094128	85.088	114	17	0	656	769	496	383	3.89e-24
Bat throat swab	CRA006652	k141_1143	MF094128	84.466	103	16	0	630	732	401	503	1.69e-19
Bat throat swab	CRA006652	k141_2253	MF094130	95.876	97	4	0	1124	1220	97	1	3.63e-36
Bat throat swab	CRA006652	k141_1851	MF094130	91.398	93	7	1	568	660	8	99	1.29e-26
Bat throat swab	CRA006652	k141_569	MF094130	95.455	88	4	0	1031	1118	93	6	9.87e-32
Bat throat swab	CRA006652	k141_2246	MF094130	94.253	87	5	0	1119	1205	95	9	2.1e-28
Bat throat swab	CRA006652	k141_847	MF094130	95.294	85	4	0	682	766	93	9	3.53e-30
Bat throat swab	CRA006652	k141_2052	MF094130	94.118	85	5	0	321	405	9	93	2.48e-28
Bat throat swab	CRA006652	k141_1457	MF094130	94.118	85	5	0	1210	1294	93	9	2.3e-28
Bat throat swab	CRA006652	k141_1506	MF094130	92.941	85	2	3	349	431	9	91	4.55e-25
Bat throat swab	CRA006652	k141_192	MF094130	91.566	83	7	0	1333	1415	93	11	8.38e-24
Bat throat swab	CRA006652	k141_2066	MF094130	93.976	83	5	0	1037	1119	93	11	1.02e-26
Bat throat swab	CRA006652	k141_225	MF094130	96.053	76	3	0	234	309	19	94	2.73e-26
Bat liver	SRR15616373	k141_20330	MF094128	84.466	103	16	0	943	1045	503	401	4.21e-19
Bat liver	SRR15616373	k141_22410	MF094128	90.698	43	4	0	131	173	444	486	1.32e-06
Bat liver	SRR15616373	k141_4910	MF094128	85	60	9	0	4080	4139	444	503	8.76e-07
Bat liver	SRR15616373	k141_7077	MF094130	97.753	89	2	0	975	1063	97	9	1.2e-35
